# Supplementary material for: White Matter Integrity and Nicotine Dependence: Evaluating Vertical and Horizontal Pleiotropy
Source: Front Neurosci. 2021 Oct 14;15:738037. doi: 10.3389/fnins.2021.738037 (PMC8551454; doi:10.3389/fnins.2021.738037)
Supplement: Supplementary file 2 [file Table_3.xlsx]

## Sheet: 1.FA ~ CPD
	estimate	std.Error	t.value	p-value
GCC	-0.000304412	4.33367e-05	-7.02434	2.31006e-12
BCC	-0.000235642	3.63143e-05	-6.48896	9.10803e-11
SCC	-8.4202e-05	2.69263e-05	-3.12713	0.00177098
FX	-0.0011465	0.000104042	-11.0196	4.68233e-28
ALIC-R	-8.9406e-05	3.12081e-05	-2.86483	0.00418216
ALIC-L	-9.06715e-05	3.06901e-05	-2.95443	0.00314078
PLIC-L	-6.26139e-05	2.98768e-05	-2.09574	0.0361338
RLIC-L	-0.000173694	3.30487e-05	-5.25569	1.50914e-07
ACR-R	-0.000224033	3.77965e-05	-5.92735	3.1942e-09
ACR-L	-0.000277621	3.73423e-05	-7.43449	1.14771e-13
SRC-R	-0.000136764	3.04861e-05	-4.4861	7.34562e-06
SCR-L	-0.000174084	3.03752e-05	-5.73113	1.03043e-08
PCR-R	-9.92947e-05	3.33029e-05	-2.98156	0.00287563
PCR-L	-0.000139112	3.05639e-05	-4.5515	5.3978e-06
PTR-R	-0.000384793	4.21348e-05	-9.13242	8.18486e-20
PTR-L	-0.000400815	4.33525e-05	-9.24548	2.89027e-20
SS-R	-0.000230334	3.74413e-05	-6.15187	7.9903e-10
SS-L	-0.000260689	3.88312e-05	-6.71338	2.01899e-11
EX-R	-0.000165728	2.82246e-05	-5.87176	4.46776e-09
EX-L	-0.000151222	3.06593e-05	-4.93234	8.27319e-07
CGC-R	-0.000100995	3.99907e-05	-2.52545	0.0115722
FXST-R	-0.000424205	4.31679e-05	-9.82687	1.12721e-22
FXST-L	-0.000525263	4.46441e-05	-11.7656	1.01267e-31
SLF-R	-0.000126571	3.20448e-05	-3.9498	7.88242e-05
SLF-L	-0.000157913	3.22894e-05	-4.89054	1.02338e-06
SFO-R	-0.000329437	5.27734e-05	-6.24248	4.50541e-10
SFO-L	-0.000380642	5.55107e-05	-6.85709	7.49995e-12
TAP-R	-0.000527622	8.18807e-05	-6.44379	1.22626e-10
TAP-L	-0.000366558	7.99697e-05	-4.58371	4.63068e-06

## Sheet: 2. FA ~ SS
	estimate	std.Error	t.value	p.value
GCC	-0.00533443	0.000785928	-6.78743	1.16855e-11
BCC	-0.00453811	0.000669771	-6.7756	1.268e-11
SCC	-0.00248594	0.000503587	-4.93647	8.00907e-07
FX	-0.00883977	0.00197992	-4.4647	8.05505e-06
ALIC-R	-0.0019344	0.000582534	-3.32067	0.000899383
PLIC-L	-0.00131186	0.000565038	-2.32173	0.0202561
RLIC-L	-0.00309872	0.000610901	-5.07239	3.9583e-07
ACR-R	-0.00368131	0.000709665	-5.18739	2.15026e-07
ACR-L	-0.00321795	0.000705458	-4.5615	5.10439e-06
SRC-R	-0.00317403	0.000562109	-5.64664	1.65489e-08
SCR-L	-0.00293071	0.000567717	-5.16228	2.45938e-07
PCR-R	-0.00283872	0.000611892	-4.63924	3.51561e-06
PCR-L	-0.00306222	0.000572235	-5.35134	8.81186e-08
PTR-R	-0.00572397	0.000772353	-7.41108	1.29482e-13
PTR-L	-0.00604794	0.000793036	-7.62631	2.50657e-14
SS-R	-0.00340065	0.000695518	-4.88938	1.01817e-06
SS-L	-0.00464008	0.000722559	-6.42173	1.37295e-10
EX-R	-0.00154008	0.000526412	-2.92561	0.00344107
CGC-R	-0.0033248	0.00076288	-4.35823	1.31674e-05
CGC-L	-0.00301233	0.000740509	-4.06792	4.75888e-05
CHG-L	-0.00174723	0.000803366	-2.17489	0.0296481
FXST-R	-0.0044985	0.000804259	-5.59335	2.25188e-08
FXST-L	-0.00639014	0.00084268	-7.58311	3.49784e-14
SLF-R	-0.00294109	0.000598685	-4.91258	9.04867e-07
SLF-L	-0.00319601	0.000607043	-5.26487	1.41515e-07
SFO-R	-0.00625905	0.000979062	-6.3929	1.65811e-10
SFO-L	-0.00579396	0.00102167	-5.67106	1.43576e-08
TAP-R	-0.00821879	0.00152121	-5.40281	6.6239e-08
TAP-L	-0.00610731	0.00147522	-4.13993	3.48624e-05
