# Supplementary material for: White Matter Integrity and Nicotine Dependence: Evaluating Vertical and Horizontal Pleiotropy
Source: Front Neurosci. 2021 Oct 14;15:738037. doi: 10.3389/fnins.2021.738037 (PMC8551454; doi:10.3389/fnins.2021.738037)
Supplement: Supplementary file 3 [file Table_4.xlsx]

## Sheet: TableS4-cpd ALIC-R
rsID_minor allele	coefficient estimate	p.value
rs11637656_T	-9.51775e-05	0.00232535
rs1964678_G	-9.44932e-05	0.00248412
rs4887057_G	-9.51498e-05	0.00230983
rs12593229_G	-9.51723e-05	0.00231149
rs4299116_A	-9.4884e-05	0.0023886
rs1504549_T	-9.53334e-05	0.00227172
rs12910910_T	-9.52376e-05	0.00229491
rs8043227_G	-9.52021e-05	0.002304
rs12916801_G	-9.52021e-05	0.002304
rs8042238_T	-9.45548e-05	0.0024664
rs8042260_G	-9.46502e-05	0.00244119
rs12903285_G	-9.40101e-05	0.00280028
rs12903295_G	-9.56729e-05	0.00217774
rs12904234_T	-9.56729e-05	0.00217774
rs36146269_A	-9.5387e-05	0.00225886
rs4887059_T	-9.53339e-05	0.00227192
rs965604_A	-9.5387e-05	0.00225886
rs13180_T	-9.47192e-05	0.00242338
rs12899351_C	-9.38942e-05	0.00264625
rs1062980_T	-9.50774e-05	0.00231958
rs12594711_T	-9.46039e-05	0.0024552
rs4362358_T	-9.45228e-05	0.00248199

## Sheet: Table S4-cpd PCR-L
rsID_minor allele	coefficient estimate	p.value
rs11637656_T	-0.000144051	2.43498e-06
rs1964678_G	-0.000144715	2.24677e-06
rs4887057_G	-0.00014449	2.34117e-06
rs12593229_G	-0.000144541	2.32203e-06
rs4299116_A	-0.000145417	2.01382e-06
rs1504549_T	-0.000144716	2.25632e-06
rs12910910_T	-0.000144632	2.2868e-06
rs8043227_G	-0.000144645	2.2822e-06
rs12916801_G	-0.000144645	2.2822e-06
rs8042238_T	-0.000144412	2.36087e-06
rs8042260_G	-0.000144487	2.33194e-06
rs12903285_G	-0.000140661	5.11878e-06
rs12903295_G	-0.000144821	2.21564e-06
rs12904234_T	-0.000144821	2.21564e-06
rs36146269_A	-0.000144796	2.22737e-06
rs4887059_T	-0.000144759	2.24085e-06
rs965604_A	-0.000144796	2.22737e-06
rs13180_T	-0.000144531	2.31589e-06
rs12899351_C	-0.000144375	2.38513e-06
rs1062980_T	-0.000144234	2.41768e-06
rs12594711_T	-0.000144352	2.38665e-06
rs4362358_T	-0.000144327	2.41025e-06

## Sheet: Table S4-ss ALIC-R
rsID_minor allele	coefficient estimate	p.value
rs652600_G	-0.00590526	1.15639e-08
rs655911_C	-0.00578466	2.2638e-08
rs141881441_T	-0.00578632	1.49532e-08
rs185659989_C	-0.00576995	1.72383e-08
rs149588895_T	-0.00577042	1.64453e-08
rs144160547_T	-0.00585413	1.43409e-08
rs78362087_A	-0.0057557	2.42701e-08
rs3740398_A	-0.00576589	2.24703e-08
rs7089422_T	-0.00589795	9.89579e-09
rs17724534_T	-0.005949	7.90606e-09
rs1163085_G	-0.00579957	1.46375e-08
rs7093667_T	-0.0057997	1.58219e-08
rs2212450_C	-0.00579226	2.22703e-08
rs2186710_G	-0.0057826	2.22783e-08
rs4937872_G	-0.00585293	1.49522e-08
rs11214434_T	-0.00580048	1.74609e-08
rs10891480_G	-0.00576092	2.19109e-08
rs10891481_G	-0.00574823	2.37277e-08
rs10789929_T	-0.00581958	1.55767e-08
rs11214436_T	-0.00575758	2.21766e-08
rs11214437_T	-0.00580443	1.6713e-08
rs59867819_T	-0.00580957	1.60952e-08
rs4533068_A	-0.00580957	1.60952e-08
rs7111153_C	-0.00581809	1.55296e-08
rs7937151_G	-0.00584021	1.35797e-08
rs10891482_C	-0.00581196	1.54105e-08
rs7104724_A	-0.00582686	1.41562e-08
rs10750016_A	-0.0058218	1.49016e-08
rs10891483_T	-0.00581845	1.48862e-08
rs2155281_A	-0.0058218	1.49016e-08
rs11214439_A	-0.00581578	1.49654e-08
rs720023_T	-0.00581734	1.52482e-08
rs7948789_G	-0.00585106	1.32847e-08
rs10891484_T	-0.00585664	1.15082e-08
rs10789930_G	-0.0058187	1.31996e-08
rs10789931_T	-0.00586679	1.00196e-08
rs7126748_C	-0.00590346	8.6967e-09
rs7110863_G	-0.00586579	1.05839e-08
rs2186709_A	-0.0057961	1.47571e-08
rs7944837_T	-0.00582316	1.24515e-08
rs10502163_T	-0.00582316	1.24515e-08
rs10750017_T	-0.00582316	1.24515e-08
rs11214441_A	-0.00580383	1.38507e-08
rs11214442_A	-0.00582316	1.24515e-08
rs11214443_T	-0.00582316	1.24515e-08
rs10789932_A	-0.00583415	1.17352e-08
rs10750018_C	-0.00582316	1.24515e-08
rs10789933_G	-0.00582316	1.24515e-08
rs1940706_T	-0.00582316	1.24515e-08
rs1940707_A	-0.00582316	1.24515e-08
rs61905366_A	-0.00579513	1.50587e-08
rs61905367_C	-0.0057953	1.50431e-08
rs59549727_G	-0.0057953	1.50431e-08
rs4430547_G	-0.00581584	1.30457e-08
rs1940709_A	-0.00581515	1.35949e-08
rs1940710_A	-0.00581515	1.35949e-08
rs1940711_C	-0.00581437	1.31762e-08
rs10891485_A	-0.00581613	1.30161e-08
rs2186707_A	-0.00580063	1.41115e-08
rs2155284_C	-0.00580063	1.41115e-08
rs2155290_G	-0.00579404	1.47915e-08
rs7930840_A	-0.00583415	1.17352e-08
rs2298527_G	-0.00576195	1.95944e-08
rs2212449_T	-0.00580063	1.41115e-08
rs1940729_C	-0.00579881	1.42755e-08
rs1940728_T	-0.00579881	1.42755e-08
rs2298526_C	-0.00580248	1.39733e-08
rs1940727_T	-0.00580012	1.41628e-08
rs1940726_G	-0.00580012	1.41628e-08
rs1940725_C	-0.00579535	1.4527e-08
rs1940724_G	-0.00580063	1.41115e-08
rs1954826_G	-0.00580012	1.41628e-08
rs4439550_A	-0.00580063	1.41115e-08
rs10736463_C	-0.00579947	1.42465e-08
rs4444109_T	-0.00583588	1.13097e-08
rs6589353_A	-0.00580248	1.39733e-08
rs7128707_A	-0.00580072	1.45378e-08
rs7950836_C	-0.00580159	1.40271e-08
rs1940722_C	-0.00581621	1.30132e-08
rs1940721_G	-0.00583411	1.17406e-08
rs1940720_G	-0.00580371	1.38711e-08
rs1940718_T	-0.00580371	1.38711e-08
rs1940716_G	-0.00580159	1.40271e-08
rs2155282_T	-0.00580159	1.40271e-08
rs7106434_T	-0.00576314	1.9484e-08
rs7121047_T	-0.00580315	1.39254e-08
rs2155283_C	-0.00583411	1.17406e-08
rs4466874_C	-0.00580042	1.41284e-08
rs4479020_A	-0.00580199	1.4026e-08
rs4456284_T	-0.00596039	6.65555e-09
rs7115165_C	-0.00580159	1.40271e-08
rs4424705_A	-0.00581325	1.33247e-08
rs11214444_T	-0.0058479	1.06636e-08
rs1892979_G	-0.00584521	1.0828e-08
rs7108081_G	-0.00581552	1.27384e-08
rs4439551_C	-0.00581785	1.25833e-08
rs4381397_C	-0.00581552	1.27384e-08
rs4144892_T	-0.00581524	1.27589e-08
rs721496_A	-0.00581442	1.32285e-08
rs1940702_G	-0.00581552	1.27384e-08
rs11214447_A	-0.0058479	1.06636e-08
rs10891487_A	-0.00581552	1.27384e-08
rs10891488_T	-0.00581442	1.32285e-08
rs10891489_C	-0.00585088	1.0487e-08
rs1940701_C	-0.00581552	1.27384e-08
rs10789934_A	-0.00584432	1.09784e-08
rs723599_G	-0.00572902	2.11715e-08
rs12363408_C	-0.00576546	1.77473e-08
rs7127712_T	-0.00581136	1.31249e-08
rs7127930_A	-0.00581136	1.31249e-08
rs11214451_A	-0.00584683	1.08711e-08
rs10750019_C	-0.00581136	1.31249e-08
rs1940697_A	-0.00581136	1.31249e-08
rs9919670_A	-0.00580647	1.35113e-08
rs9919557_C	-0.00580309	1.46218e-08
rs9919558_A	-0.00581136	1.31249e-08
rs7118907_A	-0.00581348	1.29788e-08
rs6589354_A	-0.00581136	1.31249e-08
rs4589334_C	-0.00581136	1.31249e-08
rs1884_C	-0.00583386	1.18767e-08
rs4294596_T	-0.00581136	1.31249e-08
rs17114673_A	-0.00581932	1.24575e-08
rs7942857_C	-0.00582754	1.21706e-08
rs7928129_T	-0.00582614	1.22435e-08
rs7943198_G	-0.00581752	1.29769e-08
rs10789935_T	-0.0058372	1.13202e-08
rs7113596_A	-0.00581136	1.31249e-08
rs10891490_T	-0.0057473	2.08239e-08
rs10732853_G	-0.00581136	1.31249e-08
rs17114682_C	-0.00584286	1.10527e-08
rs61902793_A	-0.00583322	1.1955e-08
rs999851_G	-0.00581136	1.31249e-08
rs1940733_A	-0.00579151	1.50601e-08
rs9919620_A	-0.00579151	1.50601e-08
rs7941072_C	-0.00581457	1.35842e-08
rs7926312_G	-0.00579019	1.51667e-08
rs1940734_C	-0.00579019	1.51667e-08
rs10750021_G	-0.00579019	1.51667e-08
rs10750022_T	-0.00579019	1.51667e-08
rs11214468_T	-0.00582049	1.31601e-08
rs10891491_T	-0.00603916	3.94497e-09
rs1940699_T	-0.00579019	1.51667e-08
rs1892983_C	-0.00573731	2.05439e-08
rs1892981_T	-0.00579019	1.51667e-08
rs11214469_A	-0.00579019	1.51667e-08
rs12365502_A	-0.00581457	1.35842e-08
rs1320670_T	-0.00579019	1.51667e-08
rs7945073_A	-0.00579019	1.51667e-08
rs7113099_A	-0.00579438	1.48132e-08
rs7127528_T	-0.0057877	1.54089e-08
rs7128314_T	-0.00577079	1.77391e-08
rs7128648_A	-0.00575549	1.9472e-08
rs4480572_T	-0.00576765	1.81276e-08
rs1940712_C	-0.00576765	1.81276e-08
rs1940713_C	-0.00576765	1.81276e-08
rs1940714_C	-0.00576785	1.81203e-08
rs7935745_G	-0.00576765	1.81276e-08
rs1940735_G	-0.00579206	1.64913e-08
rs7947502_C	-0.00569283	3.0033e-08
rs10891492_T	-0.0057734	1.75755e-08
rs7948327_A	-0.0057734	1.75755e-08
rs2155292_G	-0.00577558	1.73641e-08
rs12574676_T	-0.00579618	1.61195e-08
rs12574688_A	-0.00583134	1.25044e-08
rs7938812_G	-0.00575905	1.93387e-08
rs7942723_G	-0.00568707	3.05562e-08
rs7105462_G	-0.00561617	4.86134e-08
rs3802847_C	-0.00568432	3.106e-08
rs3802848_C	-0.00567865	3.18193e-08
rs3802850_C	-0.00566802	3.41644e-08
rs2186874_C	-0.00568298	3.12652e-08
rs2155646_C	-0.00567215	3.34356e-08
rs12224032_G	-0.00571861	2.5234e-08
rs56360439_C	-0.0057432	2.37344e-08
rs12574893_T	-0.00571188	2.58394e-08
rs12277922_T	-0.00566925	3.75051e-08
rs10891495_C	-0.00565972	3.1777e-08
rs12575544_A	-0.00566549	3.03261e-08
rs12576197_T	-0.00574539	1.90228e-08
rs10891498_G	-0.00581097	1.3039e-08
rs59598942_C	-0.00578843	1.48728e-08
rs7946527_G	-0.00578815	1.49079e-08
rs7947116_G	-0.00581273	1.29058e-08
rs7950047_G	-0.00581441	1.27769e-08
rs7102704_T	-0.00587347	1.00662e-08
rs12577005_A	-0.00581086	1.35978e-08
rs10891499_A	-0.00582083	1.2843e-08
rs4144893_A	-0.00576679	1.7309e-08
rs2509377_T	-0.00582045	1.28757e-08
rs2437694_G	-0.0058158	1.32298e-08
rs3016630_G	-0.0058739	1.00693e-08
rs1369817_G	-0.00585399	1.13871e-08
rs1836799_T	-0.00578793	1.49128e-08
rs1836798_G	-0.0058645	9.69231e-09
rs10502165_C	-0.00577537	1.62649e-08
rs11214474_T	-0.00577014	1.72295e-08
rs12361204_G	-0.00585429	1.14686e-08
rs139221225_A	-0.00578387	1.5968e-08
rs4306316_T	-0.00576744	1.7889e-08
rs11214475_G	-0.00577799	1.68077e-08
rs9943574_A	-0.00577869	1.67669e-08
rs11214476_C	-0.0057653	1.80769e-08
rs745631_G	-0.00579548	1.52736e-08
rs2003987_C	-0.00583015	1.30026e-08
rs12222753_T	-0.00579071	1.57903e-08
rs1465765_A	-0.00575633	1.92794e-08
rs1965775_C	-0.0057575	1.91952e-08
rs3943739_C	-0.00582984	1.302e-08
rs1261874_A	-0.0058157	1.37186e-08
rs12794745_G	-0.00579498	1.59893e-08
rs7951034_A	-0.00592135	7.99388e-09
rs1245112_C	-0.0058157	1.37186e-08
rs1962881_C	-0.005719	2.40916e-08
rs56331084_A	-0.00572789	2.29239e-08
rs7933413_G	-0.00572105	2.3882e-08
rs1159620_A	-0.00575391	1.99189e-08
rs1865732_T	-0.00571951	2.54793e-08
rs10891503_C	-0.00569031	2.82764e-08
rs12789616_G	-0.00563152	4.03986e-08
rs2885208_C	-0.0057181	2.35218e-08
rs58786875_A	-0.00573826	2.10836e-08
rs57494072_T	-0.00573826	2.10836e-08
rs1816537_A	-0.00583124	1.17703e-08
rs10891504_G	-0.00580636	1.34257e-08
rs73568761_T	-0.00575753	1.86719e-08
rs10891505_A	-0.00582131	1.25218e-08
rs920129_A	-0.00586153	1.00537e-08
rs12788208_G	-0.00584301	1.10371e-08
rs11214492_G	-0.00573961	2.13217e-08
rs12361946_C	-0.00592246	7.35432e-09
rs7107443_A	-0.00594778	6.73653e-09
rs4539361_A	-0.00586046	1.10749e-08
rs4492854_C	-0.00587317	1.07346e-08
rs4471463_C	-0.00587106	1.08551e-08
rs11214498_A	-0.00582966	1.3086e-08
rs11214499_C	-0.00582966	1.3086e-08
rs10891508_A	-0.00582606	1.33674e-08
rs11214500_C	-0.00583821	1.29148e-08
rs11214501_T	-0.00583821	1.29148e-08
rs1369819_C	-0.00592658	9.36823e-09
rs1369818_A	-0.00583735	1.29938e-08
rs873803_A	-0.00601385	5.0352e-09
rs11214503_C	-0.00584259	1.21821e-08
rs873804_T	-0.00583716	1.30184e-08
rs2003898_T	-0.00584154	1.2685e-08
rs2011487_C	-0.00585124	1.16585e-08
rs2011505_G	-0.00585124	1.16585e-08
rs10891509_G	-0.00580616	1.47914e-08
rs1061_T	-0.00583839	1.29078e-08
rs10750024_G	-0.0058395	1.28399e-08
rs72645446_A	-0.0058048	1.4909e-08
rs1436111_T	-0.00584456	1.24988e-08
rs1079021_G	-0.00582625	1.31709e-08
rs2005085_G	-0.00584604	1.21327e-08
rs2012801_A	-0.00590162	9.22179e-09
rs2362213_C	-0.00580252	1.52217e-08
rs7947910_G	-0.00588834	1.26129e-08
rs17509332_T	-0.00578829	1.48805e-08
rs17114972_A	-0.00577112	1.64426e-08
rs17114979_C	-0.00577112	1.64426e-08
rs76406876_G	-0.00577467	1.60932e-08
rs1369814_A	-0.00577467	1.60932e-08
rs12286728_C	-0.00579141	1.45966e-08
rs75794878_T	-0.00578391	1.52693e-08
rs80254943_A	-0.00583869	1.18265e-08
rs79919860_G	-0.00583869	1.18265e-08
rs17595156_A	-0.00583869	1.18265e-08
rs78133861_C	-0.00581212	1.39217e-08
rs75797378_G	-0.00581212	1.39217e-08
rs17510563_G	-0.00582563	1.28394e-08
rs80327551_C	-0.00582563	1.28394e-08
rs17115095_C	-0.00579593	1.42526e-08
