# Supplementary material for: White Matter Integrity and Nicotine Dependence: Evaluating Vertical and Horizontal Pleiotropy
Source: Front Neurosci. 2021 Oct 14;15:738037. doi: 10.3389/fnins.2021.738037 (PMC8551454; doi:10.3389/fnins.2021.738037)
Supplement: Supplementary file 4 [file Table_5.xlsx]

## Sheet: Table S5-cpd
rsID	Variant	Chromosome	Position	TOPMed QC Status	TOPMed Depth	TOPMed Bravo AF	Gencode Comprehensive Category	Gencode Comprehensive Info	UCSC Info	UCSC Exonic Info	Disruptive Missense	RefSeq Info	RefSeq Exonic Info	CAGE Promoter	CAGE Enhancer	GeneHancer	SuperEnhancer	FA
rs8042260	chr15-78482032-A-G	15	78482032	PASS	37.26	0.503727	intronic	IREB2	ENST00000258886.12,ENST00000558570.5	NA	NO	IREB2	NA	NO	NO	NO	NO	ALIC-R, PCR-L
rs12916801	chr15-78476788-A-G	15	78476788	PASS	38.47	0.503663	intronic	IREB2	ENST00000258886.12,ENST00000558570.5	NA	NO	IREB2	NA	NO	NO	NO	NO	ALIC-R, PCR-L
rs11637656	chr15-78459619-C-T	15	78459619	PASS	39.53	0.503162	intronic	IREB2	ENST00000560454.1	NA	NO	IREB2	NA	NO	NO	NO	YES	ALIC-R, PCR-L
rs1062980	chr15-78500185-T-C	15	78500185	PASS	37.85	0.388666	UTR3	IREB2(ENST00000258886.13:c.*2042T>C)	ENST00000258886.12(ENST00000258886.12:c.*2042T>C)	NA	NO	IREB2(NM_001354994:c.*2042T>C,NM_001320941:c.*2042T>C,NM_004136:c.*2042T>C,NM_001320942:c.*2042T>C)	NA	NO	NO	NO	NO	ALIC-R, PCR-L
rs12903295	chr15-78486630-A-G	15	78486630	PASS	39.82	0.533121	intronic	IREB2	ENST00000559676.1	NA	NO	IREB2	NA	NO	NO	NO	NO	ALIC-R, PCR-L
rs4887059	chr15-78489753-C-T	15	78489753	PASS	38.61	0.502819	intronic	IREB2	ENST00000258886.12,ENST00000558570.5	NA	NO	IREB2	NA	NO	NO	NO	NO	ALIC-R, PCR-L
rs965604	chr15-78496881-G-A	15	78496881	PASS	38.84	0.502763	intronic	IREB2	ENST00000258886.12,ENST00000558570.5,ENST00000559091.1	NA	NO	IREB2	NA	NO	NO	NO	NO	ALIC-R, PCR-L
rs12903285	chr15-78486611-A-G	15	78486611	PASS	39.95	0.527372	intronic	IREB2	ENST00000559676.1	NA	NO	IREB2	NA	NO	NO	NO	NO	ALIC-R, PCR-L
rs1964678	chr15-78461658-A-G	15	78461658	PASS	37.49	0.506084	intronic	IREB2	ENST00000560454.1	NA	NO	IREB2	NA	NO	NO	YES	YES	ALIC-R, PCR-L
rs12904234	chr15-78487042-C-T	15	78487042	PASS	39.38	0.532548	intronic	IREB2	ENST00000559676.1	NA	NO	IREB2	NA	NO	NO	NO	NO	ALIC-R, PCR-L
rs4299116	chr15-78473852-T-A	15	78473852	PASS	38.89	0.502716	UTR3	IREB2(ENST00000560440.5:c.*462T>A)	ENST00000560440.5(ENST00000560440.5:c.*462T>A)	NA	NO	IREB2(NM_001320943:c.*462T>A)	NA	NO	NO	NO	NO	ALIC-R, PCR-L
rs4887057	chr15-78468576-G-A	15	78468576	PASS	37.02	0.453324	intronic	IREB2	ENST00000559427.1	NA	NO	IREB2	NA	NO	NO	NO	NO	ALIC-R, PCR-L
rs4362358	chr15-78503762-C-T	15	78503762	PASS	39.29	0.502923	intergenic	IREB2(dist=2309),HYKK(dist=3802)	ENST00000258886.12(dist=2306),ENST00000388988.8(dist=3802)	NA	NO	IREB2(dist=2306),HYKK(dist=3802)	NA	NO	NO	NO	NO	ALIC-R, PCR-L
rs12594711	chr15-78501579-C-T	15	78501579	PASS	38.12	0.502923	downstream	IREB2	ENST00000258886.12	NA	NO	IREB2	NA	NO	NO	NO	NO	ALIC-R, PCR-L
rs12899351	chr15-78500056-T-C	15	78500056	PASS	37.87	0.503385	UTR3	IREB2(ENST00000258886.13:c.*1913T>C)	ENST00000258886.12(ENST00000258886.12:c.*1913T>C)	NA	NO	IREB2(NM_001354994:c.*1913T>C,NM_001320941:c.*1913T>C,NM_004136:c.*1913T>C,NM_001320942:c.*1913T>C)	NA	NO	NO	NO	NO	ALIC-R, PCR-L
rs8042238	chr15-78481929-C-T	15	78481929	PASS	42.09	0.503385	intronic	IREB2	ENST00000258886.12,ENST00000558570.5	NA	NO	IREB2	NA	NO	NO	NO	NO	ALIC-R, PCR-L
rs1504549	chr15-78474287-C-T	15	78474287	PASS	39.52	0.502572	UTR3	IREB2(ENST00000560440.5:c.*897C>T)	ENST00000560440.5(ENST00000560440.5:c.*897C>T)	NA	NO	IREB2(NM_001320943:c.*897C>T)	NA	NO	NO	NO	NO	ALIC-R, PCR-L
rs8043227	chr15-78476529-C-G	15	78476529	PASS	39.68	0.503536	UTR3	IREB2(ENST00000560440.5:c.*3139C>G)	ENST00000560440.5(ENST00000560440.5:c.*3139C>G)	NA	NO	IREB2(NM_001320943:c.*3139C>G)	NA	NO	NO	NO	NO	ALIC-R, PCR-L
rs36146269	chr15-78487168-T-A	15	78487168	PASS	38.93	0.503034	intronic	IREB2	ENST00000559676.1	NA	NO	IREB2	NA	NO	NO	NO	NO	ALIC-R, PCR-L
rs12593229	chr15-78472948-T-G	15	78472948	PASS	39.13	0.503631	intronic	IREB2	ENST00000258886.12,ENST00000558570.5,ENST00000560440.5	NA	NO	IREB2	NA	NO	NO	NO	NO	ALIC-R, PCR-L
rs12910910	chr15-78475508-C-T	15	78475508	PASS	36.94	0.502883	UTR3	IREB2(ENST00000560440.5:c.*2118C>T)	ENST00000560440.5(ENST00000560440.5:c.*2118C>T)	NA	NO	IREB2(NM_001320943:c.*2118C>T)	NA	NO	NO	NO	NO	ALIC-R, PCR-L
rs13180	chr15-78497146-C-T	15	78497146	PASS	37.68	0.502684	exonic	IREB2	ENST00000258886.12,ENST00000559091.1	ENST00000258886.12:ENST00000258886.12:exon21:c.C2616T:p.A872A,	NO	IREB2	IREB2:NM_001354994:exon21:c.C2445T:p.A815A,IREB2:NM_001320941:exon20:c.C1866T:p.A622A,IREB2:NM_004136:exon21:c.C2616T:p.A872A,IREB2:NM_001320942:exon21:c.C2445T:p.A815A,	NO	NO	NO	NO	ALIC-R, PCR-L

## Sheet: Table S5-ss
rsID	Variant	Chromosome	Position	TOPMed QC Status	TOPMed Depth	TOPMed Bravo AF	Gencode Comprehensive Category	Gencode Comprehensive Info	UCSC Info	UCSC Exonic Info	Disruptive Missense	RefSeq Info	RefSeq Exonic Info	CAGE Promoter	CAGE Enhancer	GeneHancer	SuperEnhancer	FA
rs141881441	chr9-133800529-C-T	9	133800529	PASS	40.15	0.00742227	intronic	VAV2	ENST00000371850.7,ENST00000371851.1,ENST00000406606.7	NA	NO	VAV2	NA	NO	NO	NO	NO	ALIC-R
rs655911	chr9-133447776-T-C	9	133447776	PASS	34.46	0.304536	intronic	ADAMTS13	ENST00000485925.5	NA	NO	ADAMTS13	NA	NO	NO	NO	NO	ALIC-R
rs652600	chr9-133445896-G-A	9	133445896	PASS	38.55	0.625279	intronic	ADAMTS13	ENST00000485925.5	NA	NO	ADAMTS13	NA	NO	NO	NO	NO	ALIC-R
rs149588895	chr9-133824752-C-T	9	133824752	PASS	37.09	0.0128775	intronic	VAV2	ENST00000371850.7,ENST00000371851.1,ENST00000406606.7	NA	NO	VAV2	NA	NO	NO	YES	YES	ALIC-R
rs185659989	chr9-133818036-T-C	9	133818036	PASS	37.81	0.00840182	intronic	VAV2	ENST00000371850.7,ENST00000371851.1,ENST00000406606.7	NA	NO	VAV2	NA	NO	NO	NO	YES	ALIC-R
rs3740398	chr10-102828147-T-A	10	102828147	PASS	36.63	0.10838	intronic	WBP1L	ENST00000647664.1	NA	NO	WBP1L(dist=11888),CYP17A1(dist=2384)	NA	NO	NO	NO	YES	ALIC-R
rs78362087	chr10-102822398-G-A	10	102822398	PASS	39.1	0.0987991	intronic	WBP1L	ENST00000647664.1	NA	NO	WBP1L(dist=6139),CYP17A1(dist=8133)	NA	NO	NO	NO	YES	ALIC-R
rs144160547	chr10-102820522-C-T	10	102820522	PASS	37.83	0.0983212	intronic	WBP1L	ENST00000647664.1	NA	NO	WBP1L(dist=4263),CYP17A1(dist=10009)	NA	NO	NO	NO	YES	ALIC-R
rs1163085	chr10-103279484-G-A	10	103279484	PASS	38.76	0.631236	intronic	INA	ENST00000369849.8	NA	NO	INA	NA	NO	NO	NO	NO	ALIC-R
rs17724534	chr10-102845764-C-T	10	102845764	PASS	39.19	0.0837475	ncRNA_exonic	AL358790.1	ENST00000426243.2,ENST00000631443.1	NA	NO	CYP17A1(dist=8351),BORCS7-ASMT(dist=8446)	NA	NO	NO	NO	NO	ALIC-R
rs7093667	chr10-103320818-T-C	10	103320818	PASS	40.76	0.644647	intronic	PCGF6	ENST00000490296.1	NA	NO	PCGF6	NA	NO	NO	NO	NO	ALIC-R
rs7089422	chr10-102845571-C-T	10	102845571	PASS	39.13	0.13196	downstream	AL358790.1	ENST00000426243.2,ENST00000445829.1;ENST00000440461.3,ENST00000629474.2,ENST00000631443.1,ENST00000632794.1	NA	NO	CYP17A1(dist=8158),BORCS7-ASMT(dist=8639)	NA	NO	NO	NO	NO	ALIC-R
rs75797378	chr11-113161940-T-G	11	113161940	PASS	39.64	0.0725344	intronic	NCAM1	ENST00000525973.5,ENST00000611284.4	NA	NO	NCAM1	NA	NO	NO	YES	YES	ALIC-R
rs1954826	chr11-112982290-A-G	11	112982290	PASS	39.38	0.435836	intronic	NCAM1	ENST00000615525.1,ENST00000617166.1	NA	NO	NCAM1	NA	NO	NO	NO	NO	ALIC-R
rs4533068	chr11-112962896-G-A	11	112962896	PASS	37.01	0.11706	ncRNA_intronic	AP000802.1	ENST00000500537.2,ENST00000615525.1,ENST00000617166.1	NA	NO	LOC101928847	NA	NO	NO	YES	YES	ALIC-R
rs12789616	chr11-113093926-G-A	11	113093926	PASS	38.68	0.55722	intronic	NCAM1	ENST00000615525.1	NA	NO	NCAM1	NA	NO	NO	NO	YES	ALIC-R
rs7127712	chr11-113003881-A-T	11	113003881	PASS	38.88	0.435883	intronic	NCAM1	ENST00000615525.1,ENST00000617166.1	NA	NO	NCAM1	NA	NO	NO	NO	NO	ALIC-R
rs73568761	chr11-113099914-C-T	11	113099914	PASS	39.21	0.129062	intronic	NCAM1	ENST00000615525.1	NA	NO	NCAM1	NA	NO	NO	NO	YES	ALIC-R
rs10750022	chr11-113025591-G-T	11	113025591	PASS	36.18	0.428939	intronic	NCAM1	ENST00000615525.1,ENST00000617166.1	NA	NO	NCAM1	NA	NO	NO	NO	NO	ALIC-R
rs1940733	chr11-113021552-G-A	11	113021552	PASS	39.15	0.435851	intronic	NCAM1	ENST00000615525.1,ENST00000617166.1	NA	NO	NCAM1	NA	NO	NO	NO	NO	ALIC-R
rs10891491	chr11-113027494-C-T	11	113027494	PASS	39.9	0.0878568	intronic	NCAM1	ENST00000615525.1,ENST00000617166.1	NA	NO	NCAM1	NA	NO	NO	NO	NO	ALIC-R
rs2155292	chr11-113040061-A-G	11	113040061	PASS	41.13	0.439921	intronic	NCAM1	ENST00000615525.1,ENST00000617166.1	NA	NO	NCAM1	NA	NO	NO	NO	NO	ALIC-R
rs11214500	chr11-113114710-C-T	11	113114710	PASS	38.56	0.561497	intronic	NCAM1	ENST00000615525.1	NA	NO	NCAM1	NA	NO	NO	YES	YES	ALIC-R
rs75794878	chr11-113152994-G-T	11	113152994	PASS	39.43	0.107376	intronic	NCAM1	ENST00000525973.5,ENST00000611284.4	NA	NO	NCAM1	NA	NO	NO	NO	YES	ALIC-R
rs1369818	chr11-113115470-A-G	11	113115470	PASS	37.11	0.561592	intronic	NCAM1	ENST00000615525.1	NA	NO	NCAM1	NA	NO	NO	NO	YES	ALIC-R
rs11214469	chr11-113029621-T-A	11	113029621	PASS	38.38	0.43582	intronic	NCAM1	ENST00000615525.1,ENST00000617166.1	NA	NO	NCAM1	NA	NO	NO	NO	NO	ALIC-R
rs4479020	chr11-112990721-G-A	11	112990721	PASS	36.2	0.444405	intronic	NCAM1	ENST00000615525.1,ENST00000617166.1	NA	NO	NCAM1	NA	NO	NO	NO	NO	ALIC-R
rs7110863	chr11-112972416-A-G	11	112972416	PASS	39.38	0.463613	intronic	NCAM1	ENST00000615525.1,ENST00000617166.1	NA	NO	NCAM1	NA	NO	NO	NO	YES	ALIC-R
rs1940726	chr11-112981889-T-G	11	112981889	PASS	39.86	0.435859	intronic	NCAM1	ENST00000615525.1,ENST00000617166.1	NA	NO	NCAM1	NA	NO	NO	NO	NO	ALIC-R
rs2186874	chr11-113042002-T-C	11	113042002	PASS	39.9	0.43535	intronic	NCAM1	ENST00000615525.1	NA	NO	NCAM1	NA	NO	NO	NO	NO	ALIC-R
rs78133861	chr11-113160037-T-C	11	113160037	PASS	37.82	0.0725503	intronic	NCAM1	ENST00000525973.5,ENST00000611284.4	NA	NO	NCAM1	NA	NO	NO	NO	YES	ALIC-R
rs4439550	chr11-112982816-G-A	11	112982816	PASS	38.09	0.435756	intronic	NCAM1	ENST00000615525.1,ENST00000617166.1	NA	NO	NCAM1	NA	NO	NO	NO	NO	ALIC-R
rs7930840	chr11-112980455-T-A	11	112980455	PASS	39.59	0.126617	intronic	NCAM1	ENST00000615525.1,ENST00000617166.1	NA	NO	NCAM1	NA	NO	NO	NO	NO	ALIC-R
rs7128314	chr11-113034317-C-T	11	113034317	PASS	38.4	0.435867	intronic	NCAM1	ENST00000615525.1,ENST00000617166.1	NA	NO	NCAM1	NA	NO	NO	YES	NO	ALIC-R
rs4439551	chr11-112995184-T-C	11	112995184	PASS	37.97	0.444381	intronic	NCAM1	ENST00000615525.1,ENST00000617166.1	NA	NO	NCAM1	NA	NO	NO	NO	NO	ALIC-R
rs1940722	chr11-112985637-T-C	11	112985637	PASS	38.21	0.290313	intronic	NCAM1	ENST00000615525.1,ENST00000617166.1	NA	NO	NCAM1	NA	NO	NO	NO	NO	ALIC-R
rs7104724	chr11-112966837-T-A	11	112966837	PASS	40.05	0.124618	intronic	NCAM1	ENST00000615525.1,ENST00000617166.1	NA	NO	NCAM1	NA	NO	NO	NO	YES	ALIC-R
rs4144893	chr11-113053968-G-A	11	113053968	PASS	38.98	0.193752	intronic	NCAM1	ENST00000615525.1	NA	NO	NCAM1	NA	NO	NO	NO	NO	ALIC-R
rs17510563	chr11-113162498-A-T	11	113162498	PASS	37.84	4.77829e-05	intronic	NCAM1	ENST00000525973.5,ENST00000611284.4	NA	NO	NCAM1	NA	NO	NO	YES	YES	ALIC-R
rs2885208	chr11-113094434-T-C	11	113094434	PASS	38.69	0.20381	intronic	NCAM1	ENST00000615525.1	NA	NO	NCAM1	NA	NO	NO	NO	YES	ALIC-R
rs7935745	chr11-113036082-A-G	11	113036082	PASS	34.74	0.436114	intronic	NCAM1	ENST00000615525.1,ENST00000617166.1	NA	NO	NCAM1	NA	NO	NO	YES	NO	ALIC-R
rs1940721	chr11-112986206-A-G	11	112986206	PASS	39.47	0.126919	intronic	NCAM1	ENST00000615525.1,ENST00000617166.1	NA	NO	NCAM1	NA	NO	NO	NO	NO	ALIC-R
rs10789934	chr11-113000374-G-A	11	113000374	PASS	37.46	0.126848	intronic	NCAM1	ENST00000615525.1,ENST00000617166.1	NA	NO	NCAM1	NA	NO	NO	NO	NO	ALIC-R
rs17114673	chr11-113010493-G-A	11	113010493	PASS	38.15	0.126879	intronic	NCAM1	ENST00000615525.1,ENST00000617166.1	NA	NO	NCAM1	NA	NO	NO	NO	NO	ALIC-R
rs10750018	chr11-112976705-A-C	11	112976705	PASS	38.91	0.290177	intronic	NCAM1	ENST00000615525.1,ENST00000617166.1	NA	NO	NCAM1	NA	NO	NO	NO	YES	ALIC-R
rs1940706	chr11-112977405-C-T	11	112977405	PASS	39.14	0.290217	ncRNA_exonic	RNU7-187P	ENST00000458985.1	NA	NO	NCAM1	NA	NO	NO	NO	YES	ALIC-R
rs7926312	chr11-113023134-A-G	11	113023134	PASS	39.38	0.435772	intronic	NCAM1	ENST00000615525.1,ENST00000617166.1	NA	NO	NCAM1	NA	NO	NO	YES	NO	ALIC-R
rs7113099	chr11-113033613-T-A	11	113033613	PASS	40.04	0.44055	intronic	NCAM1	ENST00000615525.1,ENST00000617166.1	NA	NO	NCAM1	NA	NO	NO	NO	NO	ALIC-R
rs7945073	chr11-113032873-G-A	11	113032873	PASS	40.15	0.435764	intronic	NCAM1	ENST00000615525.1,ENST00000617166.1	NA	NO	NCAM1	NA	NO	NO	NO	NO	ALIC-R
rs721496	chr11-112996302-G-A	11	112996302	PASS	38.07	0.257088	intronic	NCAM1	ENST00000615525.1,ENST00000617166.1	NA	NO	NCAM1	NA	NO	NO	NO	NO	ALIC-R
rs6589354	chr11-113007825-T-A	11	113007825	PASS	40.24	0.435891	intronic	NCAM1	ENST00000615525.1,ENST00000617166.1	NA	NO	NCAM1	NA	NO	NO	NO	NO	ALIC-R
rs10891485	chr11-112979701-G-A	11	112979701	PASS	38.32	0.290185	intronic	NCAM1	ENST00000615525.1,ENST00000617166.1	NA	NO	NCAM1	NA	NO	NO	NO	NO	ALIC-R
rs10891509	chr11-113118108-T-G	11	113118108	PASS	39.81	0.13196	intronic	NCAM1	ENST00000615525.1	NA	NO	NCAM1	NA	NO	NO	YES	YES	ALIC-R
rs1061	chr11-113118576-T-C	11	113118576	PASS	38.61	0.565478	intronic	NCAM1	ENST00000615525.1	NA	NO	NCAM1	NA	NO	NO	YES	YES	ALIC-R
rs1940712	chr11-113035496-G-C	11	113035496	PASS	38.31	0.43613	intronic	NCAM1	ENST00000615525.1,ENST00000617166.1	NA	NO	NCAM1	NA	NO	NO	YES	NO	ALIC-R
rs4444109	chr11-112983587-G-T	11	112983587	PASS	35.63	0.290106	intronic	NCAM1	ENST00000615525.1,ENST00000617166.1	NA	NO	NCAM1	NA	NO	NO	NO	NO	ALIC-R
rs17509332	chr11-113129845-C-T	11	113129845	PASS	39.74	0.0759031	intronic	NCAM1	ENST00000615525.1	NA	NO	NCAM1	NA	NO	NO	NO	YES	ALIC-R
rs12363408	chr11-113002380-A-C	11	113002380	PASS	40.45	0.255392	intronic	NCAM1	ENST00000615525.1,ENST00000617166.1	NA	NO	NCAM1	NA	NO	NO	NO	NO	ALIC-R
rs7107443	chr11-113111813-A-G	11	113111813	PASS	39.35	0.56332	intronic	NCAM1	ENST00000615525.1	NA	NO	NCAM1	NA	NO	NO	NO	YES	ALIC-R
rs873804	chr11-113116391-T-C	11	113116391	PASS	38.61	0.562054	intronic	NCAM1	ENST00000615525.1	NA	NO	NCAM1	NA	NO	NO	YES	YES	ALIC-R
rs10891488	chr11-112998381-G-T	11	112998381	PASS	38.5	0.257088	intronic	NCAM1	ENST00000615525.1,ENST00000617166.1	NA	NO	NCAM1	NA	NO	NO	NO	NO	ALIC-R
rs7943198	chr11-113011457-T-G	11	113011457	SVM;EXHET	41.03	0.416213	intronic	NCAM1	ENST00000615525.1,ENST00000617166.1	NA	NO	NCAM1	NA	NO	NO	NO	NO	ALIC-R
rs10750019	chr11-113005046-G-C	11	113005046	PASS	38.56	0.435899	intronic	NCAM1	ENST00000615525.1,ENST00000617166.1	NA	NO	NCAM1	NA	NO	NO	NO	NO	ALIC-R
rs12575544	chr11-113048263-G-A	11	113048263	PASS	40.31	0.268699	intronic	NCAM1	ENST00000615525.1	NA	NO	NCAM1	NA	NO	NO	NO	NO	ALIC-R
rs1865732	chr11-113090000-T-C	11	113090000	PASS	39.43	0.441824	intronic	NCAM1	ENST00000615525.1	NA	NO	NCAM1	NA	NO	NO	NO	YES	ALIC-R
rs1940702	chr11-112996339-A-G	11	112996339	PASS	38.99	0.43609	intronic	NCAM1	ENST00000615525.1,ENST00000617166.1	NA	NO	NCAM1	NA	NO	NO	NO	NO	ALIC-R
rs11214434	chr11-112958420-A-T	11	112958420	PASS	38.51	0.117299	downstream	AP000802.1	ENST00000500537.2	NA	NO	LOC101928847	NA	NO	NO	YES	YES	ALIC-R
rs11214436	chr11-112960059-G-T	11	112960059	PASS	38.28	0.367848	ncRNA_exonic	AP000802.1	ENST00000500537.2,ENST00000649843.1	NA	NO	LOC101928847	NA	NO	NO	NO	YES	ALIC-R
rs10789935	chr11-113011532-C-T	11	113011532	SVM;EXHET	41.5	0.124713	intronic	NCAM1	ENST00000615525.1,ENST00000617166.1	NA	NO	NCAM1	NA	NO	NO	NO	NO	ALIC-R
rs1940707	chr11-112977531-G-A	11	112977531	PASS	39.91	0.290273	intronic	NCAM1	ENST00000615525.1,ENST00000617166.1	NA	NO	NCAM1	NA	NO	NO	NO	YES	ALIC-R
rs59598942	chr11-113051088-T-C	11	113051088	PASS	38.55	0.193736	intronic	NCAM1	ENST00000615525.1	NA	NO	NCAM1	NA	NO	NO	NO	NO	ALIC-R
rs10736463	chr11-112983330-T-C	11	112983330	PASS	38.51	0.435844	intronic	NCAM1	ENST00000615525.1,ENST00000617166.1	NA	NO	NCAM1	NA	NO	NO	NO	NO	ALIC-R
rs11214475	chr11-113073328-C-G	11	113073328	PASS	41.13	0.191689	intronic	NCAM1	ENST00000615525.1	NA	NO	NCAM1	NA	NO	NO	YES	YES	ALIC-R
rs7128707	chr11-112984632-T-A	11	112984632	PASS	37.76	0.25399	intronic	NCAM1	ENST00000615525.1,ENST00000617166.1	NA	NO	NCAM1	NA	NO	NO	NO	NO	ALIC-R
rs59549727	chr11-112978254-A-G	11	112978254	SVM	34.84	0.0335436	intronic	NCAM1	ENST00000615525.1,ENST00000617166.1	NA	NO	NCAM1	NA	NO	NO	NO	YES	ALIC-R
rs10750017	chr11-112975526-A-T	11	112975526	PASS	40.73	0.290169	intronic	NCAM1	ENST00000615525.1,ENST00000617166.1	NA	NO	NCAM1	NA	NO	NO	NO	YES	ALIC-R
rs745631	chr11-113075170-A-G	11	113075170	PASS	37.7	0.295418	intronic	NCAM1	ENST00000615525.1	NA	NO	NCAM1	NA	NO	NO	YES	YES	ALIC-R
rs4480572	chr11-113035054-C-T	11	113035054	PASS	38.94	0.43617	intronic	NCAM1	ENST00000615525.1,ENST00000617166.1	NA	NO	NCAM1	NA	NO	NO	YES	NO	ALIC-R
rs3802850	chr11-113041796-A-C	11	113041796	PASS	36.48	0.435533	intronic	NCAM1	ENST00000615525.1	NA	NO	NCAM1	NA	YES	NO	NO	NO	ALIC-R
rs4430547	chr11-112978683-A-G	11	112978683	PASS	38.75	0.291699	intronic	NCAM1	ENST00000615525.1,ENST00000617166.1	NA	NO	NCAM1	NA	NO	NO	NO	YES	ALIC-R
rs7950047	chr11-113051725-A-G	11	113051725	PASS	40.47	0.424161	intronic	NCAM1	ENST00000615525.1	NA	NO	NCAM1	NA	NO	NO	NO	NO	ALIC-R
rs59867819	chr11-112962524-G-T	11	112962524	PASS	36.01	0.117283	ncRNA_exonic	AP000802.1	ENST00000500537.2,ENST00000615525.1,ENST00000617166.1	NA	NO	LOC101928847	NA	NO	NO	YES	YES	ALIC-R
rs3802848	chr11-113041665-A-C	11	113041665	PASS	38.19	0.435127	intronic	NCAM1	ENST00000615525.1	NA	NO	NCAM1	NA	NO	NO	NO	NO	ALIC-R
rs1940734	chr11-113024306-G-C	11	113024306	PASS	39.21	0.435589	intronic	NCAM1	ENST00000615525.1,ENST00000617166.1	NA	NO	NCAM1	NA	NO	NO	YES	NO	ALIC-R
rs2005085	chr11-113121779-G-T	11	113121779	PASS	38.1	0.386396	intronic	NCAM1	ENST00000615525.1	NA	NO	NCAM1	NA	NO	NO	NO	YES	ALIC-R
rs11214503	chr11-113116032-C-T	11	113116032	PASS	39.17	0.450481	intronic	NCAM1	ENST00000615525.1	NA	NO	NCAM1	NA	NO	NO	NO	YES	ALIC-R
rs7946527	chr11-113051201-A-G	11	113051201	PASS	40.13	0.193775	intronic	NCAM1	ENST00000615525.1	NA	NO	NCAM1	NA	NO	NO	NO	NO	ALIC-R
rs1940720	chr11-112986480-A-G	11	112986480	PASS	38.52	0.444444	intronic	NCAM1	ENST00000615525.1,ENST00000617166.1	NA	NO	NCAM1	NA	NO	NO	NO	NO	ALIC-R
rs1436111	chr11-113118998-T-G	11	113118998	PASS	40.43	0.566028	intronic	NCAM1	ENST00000615525.1	NA	NO	NCAM1	NA	NO	NO	YES	YES	ALIC-R
rs7126748	chr11-112972254-T-C	11	112972254	PASS	38.34	0.463358	intronic	NCAM1	ENST00000615525.1,ENST00000617166.1	NA	NO	NCAM1	NA	NO	NO	NO	YES	ALIC-R
rs7951034	chr11-113082408-G-A	11	113082408	PASS	40.66	0.0751625	intronic	NCAM1	ENST00000615525.1	NA	NO	NCAM1	NA	NO	NO	NO	YES	ALIC-R
rs2155283	chr11-112990259-G-C	11	112990259	PASS	38.63	0.126903	intronic	NCAM1	ENST00000615525.1,ENST00000617166.1	NA	NO	NCAM1	NA	NO	NO	NO	NO	ALIC-R
rs12286728	chr11-113151728-G-C	11	113151728	PASS	43.38	0.0806017	intronic	NCAM1	ENST00000525973.5,ENST00000611284.4	NA	NO	NCAM1	NA	NO	NO	NO	YES	ALIC-R
rs1940735	chr11-113038133-T-G	11	113038133	PASS	38.3	0.257279	intronic	NCAM1	ENST00000615525.1,ENST00000617166.1	NA	NO	NCAM1	NA	NO	NO	NO	NO	ALIC-R
rs1892983	chr11-113028492-T-C	11	113028492	PASS	38.2	0.435804	intronic	NCAM1	ENST00000615525.1,ENST00000617166.1	NA	NO	NCAM1	NA	NO	NO	NO	NO	ALIC-R
rs9919670	chr11-113006582-G-A	11	113006582	PASS	39.14	0.443839	intronic	NCAM1	ENST00000615525.1,ENST00000617166.1	NA	NO	NCAM1	NA	NO	NO	NO	NO	ALIC-R
rs1940709	chr11-112978997-G-A	11	112978997	PASS	39.32	0.291675	intronic	NCAM1	ENST00000615525.1,ENST00000617166.1	NA	NO	NCAM1	NA	NO	NO	NO	NO	ALIC-R
rs7941072	chr11-113022839-T-C	11	113022839	PASS	37.37	0.256817	intronic	NCAM1	ENST00000615525.1,ENST00000617166.1	NA	NO	NCAM1	NA	NO	NO	YES	NO	ALIC-R
rs10789932	chr11-112976474-C-A	11	112976474	PASS	39.7	0.126577	intronic	NCAM1	ENST00000615525.1,ENST00000617166.1	NA	NO	NCAM1	NA	NO	NO	NO	YES	ALIC-R
rs3943739	chr11-113077966-C-T	11	113077966	PASS	38.83	0.438511	intronic	NCAM1	ENST00000615525.1	NA	NO	NCAM1	NA	NO	NO	NO	YES	ALIC-R
rs7947910	chr11-113126691-G-A	11	113126691	PASS	40.59	0.43054	intronic	NCAM1	ENST00000615525.1	NA	NO	NCAM1	NA	NO	NO	NO	YES	ALIC-R
rs7933413	chr11-113088183-A-G	11	113088183	PASS	39.42	0.217309	intronic	NCAM1	ENST00000615525.1	NA	NO	NCAM1	NA	NO	NO	NO	YES	ALIC-R
rs10789933	chr11-112976958-A-G	11	112976958	PASS	38.45	0.290201	intronic	NCAM1	ENST00000615525.1,ENST00000617166.1	NA	NO	NCAM1	NA	NO	NO	NO	YES	ALIC-R
rs1940716	chr11-112989566-A-G	11	112989566	PASS	39.2	0.436098	intronic	NCAM1	ENST00000615525.1,ENST00000617166.1	NA	NO	NCAM1	NA	NO	NO	NO	NO	ALIC-R
rs61905367	chr11-112978251-T-C	11	112978251	SVM	34.61	0.00518444	intronic	NCAM1	ENST00000615525.1,ENST00000617166.1	NA	NO	NCAM1	NA	NO	NO	NO	YES	ALIC-R
rs1940697	chr11-113006164-G-A	11	113006164	PASS	39.64	0.435891	intronic	NCAM1	ENST00000615525.1,ENST00000617166.1	NA	NO	NCAM1	NA	NO	NO	NO	NO	ALIC-R
rs2155284	chr11-112980048-G-C	11	112980048	PASS	38.25	0.435836	intronic	NCAM1	ENST00000615525.1,ENST00000617166.1	NA	NO	NCAM1	NA	NO	NO	NO	NO	ALIC-R
rs1940729	chr11-112981470-T-C	11	112981470	PASS	38.11	0.435812	intronic	NCAM1	ENST00000615525.1,ENST00000617166.1	NA	NO	NCAM1	NA	NO	NO	NO	NO	ALIC-R
rs1836799	chr11-113060902-C-T	11	113060902	PASS	37.88	0.295314	intronic	NCAM1	ENST00000615525.1	NA	NO	NCAM1	NA	NO	NO	NO	NO	ALIC-R
rs12788208	chr11-113107655-G-A	11	113107655	PASS	37.07	0.497921	intronic	NCAM1	ENST00000615525.1	NA	NO	NCAM1	NA	NO	NO	YES	YES	ALIC-R
rs2186710	chr11-112956325-C-G	11	112956325	PASS	37.12	0.495644	intergenic	AC016902.1(dist=121201),AP000802.1(dist=2954)	ENST00000524772.1(dist=160471),ENST00000500537.2(dist=2954)	NA	NO	LINC02764(dist=400523),LOC101928847(dist=2955)	NA	NO	NO	NO	YES	ALIC-R
rs1962881	chr11-113085819-T-C	11	113085819	PASS	38.76	0.194436	intronic	NCAM1	ENST00000615525.1	NA	NO	NCAM1	NA	NO	NO	YES	YES	ALIC-R
rs76406876	chr11-113148127-T-G	11	113148127	PASS	38.5	0.0764924	intronic	NCAM1	ENST00000525973.5,ENST00000611284.4	NA	NO	NCAM1	NA	NO	NO	NO	YES	ALIC-R
rs920129	chr11-113107091-A-T	11	113107091	PASS	40.8	0.500828	intronic	NCAM1	ENST00000615525.1	NA	NO	NCAM1	NA	NO	NO	YES	YES	ALIC-R
rs720023	chr11-112968145-A-T	11	112968145	PASS	39.46	0.461049	intronic	NCAM1	ENST00000615525.1,ENST00000617166.1	NA	NO	NCAM1	NA	NO	NO	NO	YES	ALIC-R
rs7948789	chr11-112968810-A-G	11	112968810	PASS	38.77	0.478474	intronic	NCAM1	ENST00000615525.1,ENST00000617166.1	NA	NO	NCAM1	NA	NO	NO	YES	YES	ALIC-R
rs10750021	chr11-113025492-C-G	11	113025492	PASS	37.84	0.435867	intronic	NCAM1	ENST00000615525.1,ENST00000617166.1	NA	NO	NCAM1	NA	NO	NO	NO	NO	ALIC-R
rs7944837	chr11-112975192-A-T	11	112975192	PASS	38.55	0.290177	intronic	NCAM1	ENST00000615525.1,ENST00000617166.1	NA	NO	NCAM1	NA	NO	NO	NO	YES	ALIC-R
rs10891483	chr11-112967156-C-T	11	112967156	PASS	39.46	0.118804	intronic	NCAM1	ENST00000615525.1,ENST00000617166.1	NA	NO	NCAM1	NA	NO	NO	YES	YES	ALIC-R
rs2298527	chr11-112981239-G-C	11	112981239	PASS	38.21	0.472891	intronic	NCAM1	ENST00000615525.1,ENST00000617166.1	NA	NO	NCAM1	NA	NO	NO	NO	NO	ALIC-R
rs1940724	chr11-112982224-A-G	11	112982224	PASS	40.44	0.435836	intronic	NCAM1	ENST00000615525.1,ENST00000617166.1	NA	NO	NCAM1	NA	NO	NO	NO	NO	ALIC-R
rs1369814	chr11-113148715-C-A	11	113148715	PASS	38.75	0.0765083	intronic	NCAM1	ENST00000525973.5,ENST00000611284.4	NA	NO	NCAM1	NA	NO	NO	NO	YES	ALIC-R
rs10789929	chr11-112959940-C-T	11	112959940	PASS	37.85	0.476825	ncRNA_exonic	AP000802.1	ENST00000500537.2,ENST00000649843.1	NA	NO	LOC101928847	NA	NO	NO	NO	YES	ALIC-R
rs12574893	chr11-113046389-C-T	11	113046389	PASS	38.75	0.194389	intronic	NCAM1	ENST00000615525.1	NA	NO	NCAM1	NA	NO	NO	NO	NO	ALIC-R
rs9919557	chr11-113006686-T-C	11	113006686	PASS	35.9	0.435867	intronic	NCAM1	ENST00000615525.1,ENST00000617166.1	NA	NO	NCAM1	NA	NO	NO	NO	NO	ALIC-R
rs7937151	chr11-112964302-T-G	11	112964302	PASS	37.45	0.476077	intronic	NCAM1	ENST00000615525.1,ENST00000617166.1	NA	NO	NCAM1	NA	NO	NO	YES	YES	ALIC-R
rs1261874	chr11-113079470-A-T	11	113079470	PASS	37.34	0.540894	intronic	NCAM1	ENST00000615525.1	NA	NO	NCAM1	NA	NO	NO	NO	YES	ALIC-R
rs7942723	chr11-113041117-T-G	11	113041117	PASS	40.74	0.433821	intronic	NCAM1	ENST00000617166.1	NA	NO	NCAM1	NA	NO	NO	NO	NO	ALIC-R
rs2212450	chr11-112956144-T-C	11	112956144	PASS	39.67	0.50348	intergenic	AC016902.1(dist=121020),AP000802.1(dist=3135)	ENST00000524772.1(dist=160290),ENST00000500537.2(dist=3135)	NA	NO	LINC02764(dist=400342),LOC101928847(dist=3136)	NA	NO	NO	NO	YES	ALIC-R
rs12365502	chr11-113030077-C-A	11	113030077	PASS	38.76	0.256785	intronic	NCAM1	ENST00000615525.1,ENST00000617166.1	NA	NO	NCAM1	NA	NO	NO	NO	NO	ALIC-R
rs2437694	chr11-113055590-G-C	11	113055590	PASS	35.98	0.602972	intronic	NCAM1	ENST00000615525.1	NA	NO	NCAM1	NA	NO	NO	NO	NO	ALIC-R
rs2298526	chr11-112981742-T-C	11	112981742	PASS	38.63	0.444357	intronic	NCAM1	ENST00000615525.1,ENST00000617166.1	NA	NO	NCAM1	NA	NO	NO	NO	NO	ALIC-R
rs7108081	chr11-112994393-A-G	11	112994393	PASS	38.96	0.436162	intronic	NCAM1	ENST00000615525.1,ENST00000617166.1	NA	NO	NCAM1	NA	NO	NO	NO	NO	ALIC-R
rs11214451	chr11-113004447-G-A	11	113004447	PASS	38.51	0.101754	intronic	NCAM1	ENST00000615525.1,ENST00000617166.1	NA	NO	NCAM1	NA	NO	NO	NO	NO	ALIC-R
rs4492854	chr11-113112812-C-T	11	113112812	PASS	37.33	0.557953	intronic	NCAM1	ENST00000615525.1	NA	NO	NCAM1	NA	NO	NO	NO	YES	ALIC-R
rs7948327	chr11-113039355-C-A	11	113039355	PASS	39.53	0.435151	intronic	NCAM1	ENST00000615525.1,ENST00000617166.1	NA	NO	NCAM1	NA	NO	NO	NO	NO	ALIC-R
rs7950836	chr11-112985415-T-C	11	112985415	PASS	38.55	0.43609	intronic	NCAM1	ENST00000615525.1,ENST00000617166.1	NA	NO	NCAM1	NA	NO	NO	NO	NO	ALIC-R
rs2186709	chr11-112972894-A-G	11	112972894	PASS	37.4	0.551088	intronic	NCAM1	ENST00000615525.1,ENST00000617166.1	NA	NO	NCAM1	NA	NO	NO	NO	YES	ALIC-R
rs873803	chr11-113115548-G-A	11	113115548	PASS	38.8	0.0521789	intronic	NCAM1	ENST00000615525.1	NA	NO	NCAM1	NA	NO	NO	NO	YES	ALIC-R
rs1940714	chr11-113035669-T-C	11	113035669	PASS	40.66	0.435812	intronic	NCAM1	ENST00000615525.1,ENST00000617166.1	NA	NO	NCAM1	NA	NO	NO	YES	NO	ALIC-R
rs4589334	chr11-113008734-G-C	11	113008734	PASS	39.73	0.435875	intronic	NCAM1	ENST00000615525.1,ENST00000617166.1	NA	NO	NCAM1	NA	NO	NO	NO	NO	ALIC-R
rs10891487	chr11-112998332-G-A	11	112998332	PASS	37.87	0.43609	intronic	NCAM1	ENST00000615525.1,ENST00000617166.1	NA	NO	NCAM1	NA	NO	NO	NO	NO	ALIC-R
rs1369817	chr11-113057442-G-T	11	113057442	PASS	36.42	0.586224	intronic	NCAM1	ENST00000615525.1	NA	NO	NCAM1	NA	NO	NO	NO	NO	ALIC-R
rs7121047	chr11-112990171-A-T	11	112990171	PASS	37.65	0.444421	intronic	NCAM1	ENST00000615525.1,ENST00000617166.1	NA	NO	NCAM1	NA	NO	NO	NO	NO	ALIC-R
rs10750016	chr11-112967018-T-A	11	112967018	PASS	40.5	0.462347	intronic	NCAM1	ENST00000615525.1,ENST00000617166.1	NA	NO	NCAM1	NA	NO	NO	NO	YES	ALIC-R
rs1816537	chr11-113097929-A-C	11	113097929	PASS	38.83	0.498758	intronic	NCAM1	ENST00000615525.1	NA	NO	NCAM1	NA	NO	NO	NO	YES	ALIC-R
rs72645446	chr11-113118793-G-A	11	113118793	PASS	38.49	0.0864711	intronic	NCAM1	ENST00000615525.1	NA	NO	NCAM1	NA	NO	NO	YES	YES	ALIC-R
rs12577005	chr11-113053080-C-A	11	113053080	PASS	38.89	0.396717	intronic	NCAM1	ENST00000615525.1	NA	NO	NCAM1	NA	NO	NO	NO	NO	ALIC-R
rs4539361	chr11-113112417-A-T	11	113112417	PASS	38.61	0.498375	intronic	NCAM1	ENST00000615525.1	NA	NO	NCAM1	NA	NO	NO	NO	YES	ALIC-R
rs7938812	chr11-113040282-T-G	11	113040282	PASS	41.79	0.435143	intronic	NCAM1	ENST00000615525.1,ENST00000617166.1	NA	NO	NCAM1	NA	NO	NO	NO	NO	ALIC-R
rs10891492	chr11-113039023-C-T	11	113039023	PASS	39.76	0.435167	intronic	NCAM1	ENST00000615525.1,ENST00000617166.1	NA	NO	NCAM1	NA	NO	NO	NO	NO	ALIC-R
rs4471463	chr11-113112873-C-T	11	113112873	PASS	39.19	0.560493	intronic	NCAM1	ENST00000615525.1	NA	NO	NCAM1	NA	NO	NO	NO	YES	ALIC-R
rs1940713	chr11-113035563-T-C	11	113035563	PASS	38.83	0.436114	intronic	NCAM1	ENST00000615525.1,ENST00000617166.1	NA	NO	NCAM1	NA	NO	NO	YES	NO	ALIC-R
rs61902793	chr11-113019091-G-A	11	113019091	PASS	36.91	0.25536	intronic	NCAM1	ENST00000615525.1,ENST00000617166.1	NA	NO	NCAM1	NA	NO	NO	NO	NO	ALIC-R
rs2362213	chr11-113125973-C-T	11	113125973	PASS	35.36	0.819827	intronic	NCAM1	ENST00000615525.1	NA	NO	NCAM1	NA	NO	NO	NO	YES	ALIC-R
rs17114682	chr11-113017407-A-C	11	113017407	PASS	40.26	0.127079	intronic	NCAM1	ENST00000615525.1,ENST00000617166.1	NA	NO	NCAM1	NA	NO	NO	NO	NO	ALIC-R
rs12361204	chr11-113068809-G-C	11	113068809	PASS	37.18	0.390593	intronic	NCAM1	ENST00000615525.1	NA	NO	NCAM1	NA	NO	NO	NO	NO	ALIC-R
rs7128648	chr11-113034407-G-A	11	113034407	PASS	40.03	0.436035	intronic	NCAM1	ENST00000615525.1,ENST00000617166.1	NA	NO	NCAM1	NA	NO	NO	YES	NO	ALIC-R
rs11214498	chr11-113112900-G-A	11	113112900	PASS	38.31	0.130766	intronic	NCAM1	ENST00000615525.1	NA	NO	NCAM1	NA	NO	NO	NO	YES	ALIC-R
rs10502165	chr11-113063773-T-C	11	113063773	PASS	39.04	0.19798	intronic	NCAM1	ENST00000615525.1	NA	NO	NCAM1	NA	NO	NO	NO	NO	ALIC-R
rs2509377	chr11-113055537-T-C	11	113055537	PASS	37.04	0.587132	intronic	NCAM1	ENST00000615525.1	NA	NO	NCAM1	NA	NO	NO	NO	NO	ALIC-R
rs7947502	chr11-113038674-C-T	11	113038674	PASS	38.19	0.475408	intronic	NCAM1	ENST00000615525.1,ENST00000617166.1	NA	NO	NCAM1	NA	NO	NO	NO	NO	ALIC-R
rs56360439	chr11-113044643-T-C	11	113044643	PASS	35.5	0.271805	intronic	NCAM1	ENST00000615525.1	NA	NO	NCAM1	NA	NO	NO	NO	NO	ALIC-R
rs1892979	chr11-112993807-A-G	11	112993807	PASS	39.84	0.118223	intronic	NCAM1	ENST00000615525.1,ENST00000617166.1	NA	NO	NCAM1	NA	NO	NO	NO	NO	ALIC-R
rs10891504	chr11-113098536-G-T	11	113098536	PASS	38.81	0.495819	intronic	NCAM1	ENST00000615525.1	NA	NO	NCAM1	NA	NO	NO	NO	YES	ALIC-R
rs10891490	chr11-113014805-T-C	11	113014805	PASS	39.25	0.475599	intronic	NCAM1	ENST00000615525.1,ENST00000617166.1	NA	NO	NCAM1	NA	NO	NO	YES	NO	ALIC-R
rs10750024	chr11-113118719-G-A	11	113118719	PASS	38.56	0.56559	intronic	NCAM1	ENST00000615525.1	NA	NO	NCAM1	NA	NO	NO	YES	YES	ALIC-R
rs12576197	chr11-113050349-C-T	11	113050349	PASS	38.74	0.263164	intronic	NCAM1	ENST00000615525.1	NA	NO	NCAM1	NA	NO	NO	NO	NO	ALIC-R
rs11214444	chr11-112993073-C-T	11	112993073	PASS	38.79	0.126943	intronic	NCAM1	ENST00000615525.1,ENST00000617166.1	NA	NO	NCAM1	NA	NO	NO	NO	NO	ALIC-R
rs3802847	chr11-113041581-T-C	11	113041581	PASS	40.23	0.433701	intronic	NCAM1	ENST00000615525.1	NA	NO	NCAM1	NA	NO	NO	NO	NO	ALIC-R
rs10891481	chr11-112959839-A-G	11	112959839	PASS	39.07	0.370644	ncRNA_exonic	AP000802.1	ENST00000500537.2,ENST00000649843.1	NA	NO	LOC101928847	NA	NO	NO	NO	YES	ALIC-R
rs1465765	chr11-113077584-G-A	11	113077584	PASS	39.58	0.194325	intronic	NCAM1	ENST00000615525.1	NA	NO	NCAM1	NA	NO	NO	NO	YES	ALIC-R
rs12222753	chr11-113076484-C-T	11	113076484	PASS	38.66	0.223297	intronic	NCAM1	ENST00000615525.1	NA	NO	NCAM1	NA	NO	NO	YES	YES	ALIC-R
rs10891498	chr11-113050800-A-G	11	113050800	PASS	40.05	0.429034	intronic	NCAM1	ENST00000615525.1	NA	NO	NCAM1	NA	NO	NO	NO	NO	ALIC-R
rs2011487	chr11-113117393-C-A	11	113117393	PASS	38.39	0.501513	intronic	NCAM1	ENST00000615525.1	NA	NO	NCAM1	NA	NO	NO	YES	YES	ALIC-R
rs7111153	chr11-112963431-T-C	11	112963431	PASS	38.65	0.456796	ncRNA_exonic	AP000802.1	ENST00000500537.2	NA	NO	LOC101928847	NA	YES	NO	YES	YES	ALIC-R
rs2155290	chr11-112980346-C-G	11	112980346	PASS	39.11	0.43433	intronic	NCAM1	ENST00000615525.1,ENST00000617166.1	NA	NO	NCAM1	NA	NO	NO	NO	NO	ALIC-R
rs4294596	chr11-113010010-A-T	11	113010010	PASS	37.82	0.435867	intronic	NCAM1	ENST00000615525.1,ENST00000617166.1	NA	NO	NCAM1	NA	NO	NO	NO	NO	ALIC-R
rs723599	chr11-113001583-A-G	11	113001583	PASS	38.11	0.435931	intronic	NCAM1	ENST00000615525.1,ENST00000617166.1	NA	NO	NCAM1	NA	NO	NO	NO	NO	ALIC-R
rs11214501	chr11-113114755-T-A	11	113114755	PASS	38.83	0.561489	intronic	NCAM1	ENST00000615525.1	NA	NO	NCAM1	NA	NO	NO	YES	YES	ALIC-R
rs7947116	chr11-113051571-C-G	11	113051571	PASS	40.65	0.428987	intronic	NCAM1	ENST00000615525.1	NA	NO	NCAM1	NA	NO	NO	NO	NO	ALIC-R
rs2155646	chr11-113042089-T-C	11	113042089	PASS	39.88	0.435302	intronic	NCAM1	ENST00000615525.1	NA	NO	NCAM1	NA	NO	NO	NO	NO	ALIC-R
rs4381397	chr11-112995547-T-C	11	112995547	PASS	38.81	0.436106	intronic	NCAM1	ENST00000615525.1,ENST00000617166.1	NA	NO	NCAM1	NA	NO	NO	NO	NO	ALIC-R
rs12794745	chr11-113080987-G-T	11	113080987	DISC	40.11	0.437635	intronic	NCAM1	ENST00000615525.1	NA	NO	NCAM1	NA	NO	NO	NO	YES	ALIC-R
rs10891495	chr11-113048219-T-C	11	113048219	PASS	40.17	0.194405	intronic	NCAM1	ENST00000615525.1	NA	NO	NCAM1	NA	NO	NO	NO	NO	ALIC-R
rs7106434	chr11-112989857-T-C	11	112989857	PASS	41.7	0.470096	intronic	NCAM1	ENST00000615525.1,ENST00000617166.1	NA	NO	NCAM1	NA	NO	NO	NO	NO	ALIC-R
rs1940699	chr11-113027706-A-T	11	113027706	PASS	39.75	0.43578	intronic	NCAM1	ENST00000615525.1,ENST00000617166.1	NA	NO	NCAM1	NA	NO	NO	NO	NO	ALIC-R
rs139221225	chr11-113071705-G-A	11	113071705	PASS	41.16	0.0784834	intronic	NCAM1	ENST00000615525.1	NA	NO	NCAM1	NA	NO	NO	NO	NO	ALIC-R
rs10789930	chr11-112972027-T-G	11	112972027	PASS	39.4	0.153104	intronic	NCAM1	ENST00000615525.1,ENST00000617166.1	NA	NO	NCAM1	NA	NO	NO	NO	YES	ALIC-R
rs1884	chr11-113009875-G-C	11	113009875	PASS	37.37	0.256897	intronic	NCAM1	ENST00000615525.1,ENST00000617166.1	NA	NO	NCAM1	NA	NO	NO	NO	NO	ALIC-R
rs10891484	chr11-112969357-C-T	11	112969357	PASS	39.48	0.12465	intronic	NCAM1	ENST00000615525.1,ENST00000617166.1	NA	NO	NCAM1	NA	NO	YES	YES	YES	ALIC-R
rs1892981	chr11-113028911-C-T	11	113028911	PASS	39.42	0.435772	intronic	NCAM1	ENST00000615525.1,ENST00000617166.1	NA	NO	NCAM1	NA	NO	NO	NO	NO	ALIC-R
rs57494072	chr11-113095657-C-T	11	113095657	PASS	41.06	0.124482	intronic	NCAM1	ENST00000615525.1	NA	NO	NCAM1	NA	NO	NO	NO	YES	ALIC-R
rs11214476	chr11-113074311-T-C	11	113074311	DISC	38.37	0.199812	intronic	NCAM1	ENST00000615525.1	NA	NO	NCAM1	NA	NO	NO	YES	YES	ALIC-R
rs1940725	chr11-112982037-T-C	11	112982037	PASS	38.19	0.435851	intronic	NCAM1	ENST00000615525.1,ENST00000617166.1	NA	NO	NCAM1	NA	NO	NO	NO	NO	ALIC-R
rs1940718	chr11-112989145-C-T	11	112989145	PASS	38.21	0.444421	intronic	NCAM1	ENST00000615525.1,ENST00000617166.1	NA	NO	NCAM1	NA	NO	NO	NO	NO	ALIC-R
rs12277922	chr11-113046656-C-T	11	113046656	PASS	38.7	0.269878	intronic	NCAM1	ENST00000615525.1	NA	NO	NCAM1	NA	NO	NO	NO	NO	ALIC-R
rs79919860	chr11-113155857-A-G	11	113155857	PASS	37.03	0.0724388	intronic	NCAM1	ENST00000525973.5,ENST00000611284.4	NA	NO	NCAM1	NA	NO	NO	NO	YES	ALIC-R
rs17114979	chr11-113139477-T-C	11	113139477	DISC	40.14	0.105935	intronic	NCAM1	ENST00000525973.5,ENST00000611284.4	NA	NO	NCAM1	NA	NO	NO	NO	YES	ALIC-R
rs2003987	chr11-113075539-C-T	11	113075539	PASS	38.51	0.437404	intronic	NCAM1	ENST00000615525.1	NA	NO	NCAM1	NA	NO	NO	YES	YES	ALIC-R
rs4466874	chr11-112990712-T-C	11	112990712	PASS	36	0.43613	intronic	NCAM1	ENST00000615525.1,ENST00000617166.1	NA	NO	NCAM1	NA	NO	NO	NO	NO	ALIC-R
rs2155281	chr11-112967616-G-A	11	112967616	PASS	39.8	0.461041	intronic	NCAM1	ENST00000615525.1,ENST00000617166.1	NA	NO	NCAM1	NA	NO	NO	NO	YES	ALIC-R
rs7102704	chr11-113052744-A-T	11	113052744	PASS	38.91	0.424208	intronic	NCAM1	ENST00000615525.1	NA	NO	NCAM1	NA	NO	NO	NO	NO	ALIC-R
rs11214468	chr11-113026351-C-T	11	113026351	PASS	36.99	0.256825	intronic	NCAM1	ENST00000615525.1,ENST00000617166.1	NA	NO	NCAM1	NA	NO	NO	NO	NO	ALIC-R
rs2012801	chr11-113125732-A-G	11	113125732	PASS	39.91	0.664445	intronic	NCAM1	ENST00000615525.1	NA	NO	NCAM1	NA	NO	NO	NO	YES	ALIC-R
rs3016630	chr11-113056191-G-A	11	113056191	PASS	30.33	0.575346	intronic	NCAM1	ENST00000615525.1	NA	NO	NCAM1	NA	NO	NO	NO	NO	ALIC-R
rs1159620	chr11-113089849-G-A	11	113089849	PASS	39.6	0.219021	intronic	NCAM1	ENST00000615525.1	NA	NO	NCAM1	NA	NO	NO	NO	YES	ALIC-R
rs7127930	chr11-113003923-C-A	11	113003923	PASS	37.85	0.435851	intronic	NCAM1	ENST00000615525.1,ENST00000617166.1	NA	NO	NCAM1	NA	NO	NO	NO	NO	ALIC-R
rs4144892	chr11-112995734-C-T	11	112995734	PASS	40.1	0.436098	intronic	NCAM1	ENST00000615525.1,ENST00000617166.1	NA	NO	NCAM1	NA	NO	NO	NO	NO	ALIC-R
rs58786875	chr11-113095652-G-A	11	113095652	PASS	41.1	0.124474	intronic	NCAM1	ENST00000615525.1	NA	NO	NCAM1	NA	NO	NO	NO	YES	ALIC-R
rs7113596	chr11-113013039-C-A	11	113013039	PASS	39.34	0.435836	intronic	NCAM1	ENST00000615525.1,ENST00000617166.1	NA	NO	NCAM1	NA	NO	NO	NO	NO	ALIC-R
rs1940728	chr11-112981473-G-T	11	112981473	PASS	38.21	0.435804	intronic	NCAM1	ENST00000615525.1,ENST00000617166.1	NA	NO	NCAM1	NA	NO	NO	NO	NO	ALIC-R
rs10891503	chr11-113093417-T-C	11	113093417	PASS	39.38	0.208341	intronic	NCAM1	ENST00000615525.1	NA	NO	NCAM1	NA	NO	NO	NO	YES	ALIC-R
rs10891480	chr11-112959803-T-G	11	112959803	PASS	39.18	0.367912	ncRNA_exonic	AP000802.1	ENST00000500537.2,ENST00000649843.1	NA	NO	LOC101928847	NA	NO	NO	NO	YES	ALIC-R
rs11214474	chr11-113067292-C-T	11	113067292	PASS	40.01	0.193314	intronic	NCAM1	ENST00000615525.1	NA	NO	NCAM1	NA	NO	NO	NO	NO	ALIC-R
rs9919620	chr11-113021848-G-A	11	113021848	PASS	39.12	0.435851	intronic	NCAM1	ENST00000615525.1,ENST00000617166.1	NA	NO	NCAM1	NA	NO	NO	NO	NO	ALIC-R
rs1836798	chr11-113060903-A-G	11	113060903	PASS	37.86	0.295481	intronic	NCAM1	ENST00000615525.1	NA	NO	NCAM1	NA	NO	NO	NO	NO	ALIC-R
rs999851	chr11-113019124-A-G	11	113019124	PASS	36.68	0.435883	intronic	NCAM1	ENST00000615525.1,ENST00000617166.1	NA	NO	NCAM1	NA	NO	NO	NO	NO	ALIC-R
rs17115095	chr11-113189938-A-C	11	113189938	PASS	39.49	0.0280963	intronic	NCAM1	ENST00000525973.5,ENST00000611284.4	NA	NO	NCAM1	NA	NO	NO	YES	YES	ALIC-R
rs12574676	chr11-113040096-C-T	11	113040096	PASS	41.91	0.257478	intronic	NCAM1	ENST00000615525.1,ENST00000617166.1	NA	NO	NCAM1	NA	NO	NO	NO	NO	ALIC-R
rs9943574	chr11-113074099-C-A	11	113074099	PASS	39.51	0.22446	intronic	NCAM1	ENST00000615525.1	NA	NO	NCAM1	NA	NO	NO	YES	YES	ALIC-R
rs11214492	chr11-113108420-A-G	11	113108420	PASS	38.79	0.145969	intronic	NCAM1	ENST00000615525.1	NA	NO	NCAM1	NA	NO	NO	NO	YES	ALIC-R
rs10891505	chr11-113102775-A-G	11	113102775	PASS	39.87	0.498614	intronic	NCAM1	ENST00000615525.1	NA	NO	NCAM1	NA	NO	NO	NO	YES	ALIC-R
rs9919558	chr11-113006687-T-A	11	113006687	PASS	35.92	0.435875	intronic	NCAM1	ENST00000615525.1,ENST00000617166.1	NA	NO	NCAM1	NA	NO	NO	NO	NO	ALIC-R
rs2003898	chr11-113116659-T-C	11	113116659	PASS	37.99	0.565494	intronic	NCAM1	ENST00000615525.1	NA	NO	NCAM1	NA	NO	NO	YES	YES	ALIC-R
rs11214439	chr11-112967991-C-A	11	112967991	PASS	39.06	0.11542	intronic	NCAM1	ENST00000615525.1,ENST00000617166.1	NA	NO	NCAM1	NA	NO	NO	NO	YES	ALIC-R
rs11214442	chr11-112976081-G-A	11	112976081	PASS	39.15	0.290201	intronic	NCAM1	ENST00000615525.1,ENST00000617166.1	NA	NO	NCAM1	NA	NO	NO	NO	YES	ALIC-R
rs11214499	chr11-113112901-A-C	11	113112901	PASS	38.25	0.130758	intronic	NCAM1	ENST00000615525.1	NA	NO	NCAM1	NA	NO	NO	NO	YES	ALIC-R
rs7118907	chr11-113007532-C-A	11	113007532	PASS	40.04	0.444229	intronic	NCAM1	ENST00000615525.1,ENST00000617166.1	NA	NO	NCAM1	NA	NO	NO	NO	NO	ALIC-R
rs1369819	chr11-113115469-C-T	11	113115469	PASS	37.09	0.561512	intronic	NCAM1	ENST00000615525.1	NA	NO	NCAM1	NA	NO	NO	NO	YES	ALIC-R
rs4456284	chr11-112991057-C-T	11	112991057	PASS	37.37	0.133227	intronic	NCAM1	ENST00000615525.1,ENST00000617166.1	NA	NO	NCAM1	NA	NO	NO	NO	NO	ALIC-R
rs4306316	chr11-113073239-A-T	11	113073239	PASS	40.01	0.226873	intronic	NCAM1	ENST00000615525.1	NA	NO	NCAM1	NA	NO	NO	YES	YES	ALIC-R
rs10891489	chr11-112998543-T-C	11	112998543	PASS	37.22	0.126927	intronic	NCAM1	ENST00000615525.1,ENST00000617166.1	NA	NO	NCAM1	NA	NO	NO	NO	NO	ALIC-R
rs11214441	chr11-112975991-T-A	11	112975991	PASS	38.42	0.440813	intronic	NCAM1	ENST00000615525.1,ENST00000617166.1	NA	NO	NCAM1	NA	NO	NO	NO	YES	ALIC-R
rs1965775	chr11-113077786-A-C	11	113077786	PASS	36.01	0.22923	intronic	NCAM1	ENST00000615525.1	NA	NO	NCAM1	NA	NO	NO	NO	YES	ALIC-R
rs11214437	chr11-112960062-C-T	11	112960062	PASS	38.35	0.119441	ncRNA_exonic	AP000802.1	ENST00000500537.2,ENST00000649843.1	NA	NO	LOC101928847	NA	NO	NO	NO	YES	ALIC-R
rs10789931	chr11-112972051-C-T	11	112972051	PASS	39.18	0.152037	intronic	NCAM1	ENST00000615525.1,ENST00000617166.1	NA	NO	NCAM1	NA	NO	NO	NO	YES	ALIC-R
rs7115165	chr11-112991865-T-C	11	112991865	PASS	41.45	0.436019	intronic	NCAM1	ENST00000615525.1,ENST00000617166.1	NA	NO	NCAM1	NA	NO	NO	NO	NO	ALIC-R
rs11214443	chr11-112976138-C-T	11	112976138	PASS	40.35	0.290185	intronic	NCAM1	ENST00000615525.1,ENST00000617166.1	NA	NO	NCAM1	NA	NO	NO	NO	YES	ALIC-R
rs2212449	chr11-112981310-G-T	11	112981310	PASS	39.44	0.435875	intronic	NCAM1	ENST00000615525.1,ENST00000617166.1	NA	NO	NCAM1	NA	NO	NO	NO	NO	ALIC-R
rs17114972	chr11-113138981-G-A	11	113138981	PASS	39.4	0.10599	intronic	NCAM1	ENST00000525973.5,ENST00000611284.4	NA	NO	NCAM1	NA	NO	NO	NO	YES	ALIC-R
rs1079021	chr11-113121647-G-A	11	113121647	PASS	36.8	0.664301	intronic	NCAM1	ENST00000615525.1	NA	NO	NCAM1	NA	NO	NO	NO	YES	ALIC-R
rs7105462	chr11-113041326-G-A	11	113041326	PASS	39.86	0.472286	intronic	NCAM1	ENST00000615525.1	NA	NO	NCAM1	NA	NO	NO	NO	NO	ALIC-R
rs1940711	chr11-112979250-A-C	11	112979250	SVM	40.43	0.288569	intronic	NCAM1	ENST00000615525.1,ENST00000617166.1	NA	NO	NCAM1	NA	NO	NO	NO	NO	ALIC-R
rs17595156	chr11-113156919-G-A	11	113156919	PASS	35.73	0.0724627	intronic	NCAM1	ENST00000525973.5,ENST00000611284.4	NA	NO	NCAM1	NA	NO	NO	NO	YES	ALIC-R
rs10891499	chr11-113053392-G-A	11	113053392	PASS	39.76	0.42776	intronic	NCAM1	ENST00000615525.1	NA	NO	NCAM1	NA	NO	NO	NO	NO	ALIC-R
rs56331084	chr11-113087061-C-A	11	113087061	PASS	39.64	0.197096	intronic	NCAM1	ENST00000615525.1	NA	NO	NCAM1	NA	NO	NO	NO	YES	ALIC-R
rs11214447	chr11-112997263-G-A	11	112997263	PASS	38.97	0.128687	intronic	NCAM1	ENST00000615525.1,ENST00000617166.1	NA	NO	NCAM1	NA	NO	NO	NO	NO	ALIC-R
rs10891508	chr11-113113087-G-A	11	113113087	PASS	39.2	0.13079	intronic	NCAM1	ENST00000615525.1	NA	NO	NCAM1	NA	NO	NO	NO	YES	ALIC-R
rs4424705	chr11-112992857-T-A	11	112992857	PASS	38.99	0.257104	intronic	NCAM1	ENST00000615525.1,ENST00000617166.1	NA	NO	NCAM1	NA	NO	NO	NO	NO	ALIC-R
rs4937872	chr11-112956992-A-G	11	112956992	PASS	39.6	0.495572	intergenic	AC016902.1(dist=121868),AP000802.1(dist=2287)	ENST00000524772.1(dist=161138),ENST00000500537.2(dist=2287)	NA	NO	LINC02764(dist=401190),LOC101928847(dist=2288)	NA	NO	NO	NO	YES	ALIC-R
rs10891482	chr11-112965125-T-C	11	112965125	PASS	40.31	0.115435	intronic	NCAM1	ENST00000615525.1,ENST00000617166.1	NA	NO	NCAM1	NA	NO	NO	NO	YES	ALIC-R
rs2011505	chr11-113117514-G-A	11	113117514	PASS	38.01	0.501505	intronic	NCAM1	ENST00000615525.1	NA	NO	NCAM1	NA	NO	NO	YES	YES	ALIC-R
rs12224032	chr11-113043958-C-G	11	113043958	PASS	37.68	0.196451	intronic	NCAM1	ENST00000615525.1	NA	NO	NCAM1	NA	YES	NO	NO	NO	ALIC-R
rs80327551	chr11-113163968-T-C	11	113163968	PASS	36.97	0.0713478	intronic	NCAM1	ENST00000525973.5,ENST00000611284.4	NA	NO	NCAM1	NA	NO	NO	NO	YES	ALIC-R
rs2155282	chr11-112989626-A-T	11	112989626	PASS	39.89	0.436138	intronic	NCAM1	ENST00000615525.1,ENST00000617166.1	NA	NO	NCAM1	NA	NO	NO	NO	NO	ALIC-R
rs1940710	chr11-112979013-T-A	11	112979013	PASS	38.61	0.291667	intronic	NCAM1	ENST00000615525.1,ENST00000617166.1	NA	NO	NCAM1	NA	NO	NO	NO	NO	ALIC-R
rs1940727	chr11-112981866-G-T	11	112981866	PASS	40.35	0.435844	intronic	NCAM1	ENST00000615525.1,ENST00000617166.1	NA	NO	NCAM1	NA	NO	NO	NO	NO	ALIC-R
rs7127528	chr11-113033757-C-T	11	113033757	PASS	37.8	0.43582	intronic	NCAM1	ENST00000615525.1,ENST00000617166.1	NA	NO	NCAM1	NA	NO	NO	YES	NO	ALIC-R
rs1320670	chr11-113031949-A-T	11	113031949	PASS	37.15	0.435796	intronic	NCAM1	ENST00000615525.1,ENST00000617166.1	NA	NO	NCAM1	NA	NO	NO	NO	NO	ALIC-R
rs12574688	chr11-113040247-C-A	11	113040247	PASS	41.13	0.118589	intronic	NCAM1	ENST00000615525.1,ENST00000617166.1	NA	NO	NCAM1	NA	NO	NO	NO	NO	ALIC-R
rs2186707	chr11-112979921-T-A	11	112979921	PASS	40.13	0.435844	intronic	NCAM1	ENST00000615525.1,ENST00000617166.1	NA	NO	NCAM1	NA	NO	NO	NO	NO	ALIC-R
rs1245112	chr11-113082790-C-G	11	113082790	PASS	38.19	0.540934	intronic	NCAM1	ENST00000615525.1	NA	NO	NCAM1	NA	NO	NO	NO	YES	ALIC-R
rs12361946	chr11-113111038-C-T	11	113111038	PASS	38.95	0.445233	intronic	NCAM1	ENST00000615525.1	NA	NO	NCAM1	NA	NO	NO	NO	YES	ALIC-R
rs80254943	chr11-113154962-C-A	11	113154962	PASS	38.12	0.0724229	intronic	NCAM1	ENST00000525973.5,ENST00000611284.4	NA	NO	NCAM1	NA	NO	NO	NO	YES	ALIC-R
rs6589353	chr11-112984213-G-A	11	112984213	PASS	39.21	0.444421	intronic	NCAM1	ENST00000615525.1,ENST00000617166.1	NA	NO	NCAM1	NA	NO	NO	NO	NO	ALIC-R
rs10502163	chr11-112975412-C-T	11	112975412	PASS	40.27	0.290225	intronic	NCAM1	ENST00000615525.1,ENST00000617166.1	NA	NO	NCAM1	NA	NO	NO	NO	YES	ALIC-R
rs10732853	chr11-113016688-C-G	11	113016688	PASS	36.86	0.435836	intronic	NCAM1	ENST00000615525.1,ENST00000617166.1	NA	NO	NCAM1	NA	NO	NO	NO	NO	ALIC-R
rs1940701	chr11-112998682-T-C	11	112998682	PASS	35.03	0.436106	intronic	NCAM1	ENST00000615525.1,ENST00000617166.1	NA	NO	NCAM1	NA	NO	NO	NO	NO	ALIC-R
