# Supplementary material for: White Matter Integrity and Nicotine Dependence: Evaluating Vertical and Horizontal Pleiotropy
Source: Front Neurosci. 2021 Oct 14;15:738037. doi: 10.3389/fnins.2021.738037 (PMC8551454; doi:10.3389/fnins.2021.738037)
Supplement: Supplementary file 5 [file Table_6.xlsx]

## Sheet: Table S6-cpd ALIC-R
Chr	rsID	BP	A1	Standardized.Coef (beta_2)	P-value (beta_2)	Standardized.Coef (beta_42)	P-value (beta_42)	Standardized.Coef/Direct effect (beta_41)	P-value (beta_41)	Type of Mediation effect
15	rs1062980	78792527	T	4.49911	6.91123e-06	-0.921729	0.356695	3.4744	0.000514458	competitive
15	rs11637656	78751961	T	4.60454	4.19177e-06	-0.923001	0.356032	3.34478	0.000826913	competitive
15	rs12593229	78765290	G	4.55769	5.24137e-06	-0.922575	0.356254	3.32684	0.000881961	competitive
15	rs12594711	78793921	T	4.59961	4.29174e-06	-0.903091	0.366502	3.40423	0.000666469	competitive
15	rs12899351	78792398	C	4.55576	5.28979e-06	-0.887752	0.374698	3.37863	0.000731639	competitive
15	rs12903285	78778953	G	4.52889	6.00834e-06	-0.895944	0.370308	3.42093	0.000626949	competitive
15	rs12903295	78778972	G	4.5387	5.73518e-06	-0.941412	0.34652	3.40894	0.000655082	competitive
15	rs12904234	78779384	T	4.5387	5.73518e-06	-0.941412	0.34652	3.40894	0.000655082	competitive
15	rs12910910	78767850	T	4.55563	5.29303e-06	-0.92449	0.355257	3.36761	0.00076147	competitive
15	rs12916801	78769130	G	4.55988	5.18734e-06	-0.92348	0.355783	3.34382	0.000829778	competitive
15	rs13180	78789488	T	4.60085	4.26633e-06	-0.906773	0.364552	3.39491	0.000689528	competitive
15	rs1504549	78766629	T	4.59746	4.33627e-06	-0.927328	0.353782	3.39527	0.000688632	competitive
15	rs1964678	78754000	G	4.59127	4.46661e-06	-0.901035	0.367595	3.28498	0.00102387	competitive
15	rs36146269	78779510	A	4.62032	3.88582e-06	-0.928988	0.352921	3.41239	0.000646848	competitive
15	rs4299116	78766194	A	4.57275	4.87937e-06	-0.905039	0.36547	3.3663	0.000765105	competitive
15	rs4362358	78796104	T	4.58509	4.60037e-06	-0.901689	0.367247	3.4615	0.000539726	competitive
15	rs4887057	78760918	G	4.50573	6.69981e-06	-0.928882	0.352976	3.33861	0.000845459	competitive
15	rs4887059	78782095	T	4.6119	4.04617e-06	-0.927373	0.353758	3.38577	0.000712893	competitive
15	rs8042238	78774271	T	4.56255	5.12191e-06	-0.901672	0.367256	3.31832	0.000909258	competitive
15	rs8042260	78774374	G	4.574	4.85031e-06	-0.90478	0.365607	3.37372	0.000744785	competitive
15	rs8043227	78768871	G	4.55988	5.18734e-06	-0.92348	0.355783	3.34382	0.000829778	competitive
15	rs965604	78789223	A	4.62032	3.88582e-06	-0.928988	0.352921	3.41239	0.000646848	competitive

## Sheet: Table S6-cpd PCR-L
Chr	rsID	BP	A1	Standardized.Coef (beta_2)	P-value (beta_2)	Standardized.Coef (beta_42)	P-value (beta_42)	Standardized.Coef/Direct effect (beta_41)	P-value (beta_41)	Type of Mediation effect
15	rs1062980	78792527	T	4.60454	4.19177e-06	-2.93265	0.00336944	3.42346	0.000621103	competitive
15	rs11637656	78751961	G	4.59127	4.46661e-06	-2.94505	0.00323749	3.72379	0.000197473	competitive
15	rs12593229	78765290	G	4.50573	6.69981e-06	-2.94027	0.00328781	3.50558	0.000457884	competitive
15	rs12594711	78793921	G	4.55769	5.24137e-06	-2.93855	0.003306	3.48487	0.000494774	competitive
15	rs12899351	78792398	A	4.57275	4.87937e-06	-2.96332	0.0030515	3.52752	0.000421613	competitive
15	rs12903285	78778953	T	4.59746	4.33627e-06	-2.94408	0.0032476	3.56715	0.000362791	competitive
15	rs12903295	78778972	T	4.55563	5.29303e-06	-2.94151	0.00327466	3.54599	0.000393166	competitive
15	rs12904234	78779384	G	4.55988	5.18734e-06	-2.94206	0.00326881	3.55407	0.000381305	competitive
15	rs12910910	78767850	G	4.55988	5.18734e-06	-2.94206	0.00326881	3.55407	0.000381305	competitive
15	rs12916801	78769130	T	4.56255	5.12191e-06	-2.93362	0.00335891	3.51573	0.000440754	competitive
15	rs13180	78789488	G	4.574	4.85031e-06	-2.93613	0.00333194	3.55782	0.000375907	competitive
15	rs1504549	78766629	G	4.52889	6.00834e-06	-2.80502	0.00504255	3.62553	0.000290019	competitive
15	rs1964678	78754000	G	4.5387	5.73518e-06	-2.94871	0.0031994	3.61049	0.00030731	competitive
15	rs36146269	78779510	T	4.5387	5.73518e-06	-2.94871	0.0031994	3.61049	0.00030731	competitive
15	rs4299116	78766194	A	4.62032	3.88582e-06	-2.94668	0.00322043	3.60237	0.00031706	competitive
15	rs4362358	78796104	T	4.6119	4.04617e-06	-2.94554	0.00323229	3.58585	0.0003378	competitive
15	rs4887057	78760918	A	4.62032	3.88582e-06	-2.94668	0.00322043	3.60237	0.00031706	competitive
15	rs4887059	78782095	T	4.60085	4.26633e-06	-2.93736	0.00331877	3.56292	0.000368688	competitive
15	rs8042238	78774271	C	4.55576	5.28979e-06	-2.93655	0.00332744	3.55401	0.000381382	competitive
15	rs8042260	78774374	T	4.49911	6.91123e-06	-2.92849	0.00341481	3.49487	0.000476614	competitive
15	rs8043227	78768871	T	4.59961	4.29174e-06	-2.93141	0.00338289	3.57804	0.000348042	competitive
15	rs965604	78789223	T	4.58509	4.60037e-06	-2.93237	0.00337254	3.61108	0.000306614	competitive

## Sheet: Table S6-ss ALIC-R
Chr	rsID	BP	A1	Standardized.Coef (beta_2)	P-value (beta_2)	Standardized.Coef (beta_42)	P-value (beta_42)	Standardized.Coef/Direct effect (beta_41)	P-value (beta_41)	Type of Mediation effect
9	rs652600	136311017	G	2.96404	0.00303937	-6.3483	2.1771e-10	-2.09691	0.0360016	complementary
9	rs655911	136312897	C	2.48313	0.0130304	-6.248	4.15752e-10	-1.96554	0.0493513	complementary
9	rs141881441	136665651	T	2.20569	0.0274153	-6.09879	1.06872e-09	-2.17589	0.0295635	complementary
9	rs185659989	136683158	C	2.32984	0.0198232	-6.08603	1.15744e-09	-2.47199	0.0134362	complementary
9	rs149588895	136689874	T	2.05874	0.0395299	-6.10627	1.01988e-09	-2.09749	0.0359504	complementary
10	rs144160547	104580279	T	2.94834	0.00319801	-5.8515	4.87154e-09	-2.08929	0.0366817	complementary
10	rs78362087	104582155	A	2.89807	0.00375813	-5.80741	6.34474e-09	-2.11562	0.0343771	complementary
10	rs3740398	104587904	A	2.66054	0.00780682	-5.83991	5.2228e-09	-2.14701	0.0317923	complementary
10	rs7089422	104605328	T	2.88999	0.00385606	-6.10888	1.0033e-09	-2.05262	0.0401092	complementary
10	rs17724534	104605521	T	3.15487	0.00160773	-6.00509	1.91226e-09	-1.96767	0.0491065	complementary
10	rs1163085	105039241	G	3.49872	0.000468357	-6.20923	5.32447e-10	-1.97991	0.0477135	complementary
10	rs7093667	105080575	T	3.30184	0.000961981	-6.15704	7.4118e-10	-2.11917	0.034076	complementary
11	rs2212450	112826867	C	2.75224	0.00592361	-6.21389	5.16873e-10	2.45142	0.0142293	competitive
11	rs2186710	112827048	G	2.83813	0.00454176	-6.23668	4.46958e-10	2.9619	0.00305746	competitive
11	rs4937872	112827715	G	2.78849	0.00529969	-6.2638	3.75709e-10	2.92785	0.00341318	competitive
11	rs11214434	112829143	T	2.32676	0.0199868	-6.20441	5.49032e-10	2.47025	0.013502	competitive
11	rs10891480	112830526	G	3.18435	0.00145268	-6.21005	5.29693e-10	2.56952	0.0101838	competitive
11	rs10891481	112830562	G	3.14912	0.0016397	-6.21418	5.15949e-10	2.61007	0.00905228	competitive
11	rs10789929	112830663	T	3.01523	0.00257057	-6.21171	5.24106e-10	2.75585	0.00585404	competitive
11	rs11214436	112830782	T	3.15116	0.00162828	-6.20499	5.47011e-10	2.59266	0.00952364	competitive
11	rs11214437	112830785	T	2.39106	0.0168076	-6.21347	5.1827e-10	2.41783	0.0156134	competitive
11	rs59867819	112833246	T	2.31657	0.0205356	-6.18674	6.1423e-10	2.40258	0.0162801	competitive
11	rs4533068	112833618	A	2.31657	0.0205356	-6.18674	6.1423e-10	2.40258	0.0162801	competitive
11	rs7111153	112834153	C	3.01381	0.00258267	-6.21454	5.1475e-10	2.64996	0.00805002	competitive
11	rs7937151	112835024	G	3.03093	0.00244067	-6.24746	4.17178e-10	2.64037	0.00828147	competitive
11	rs10891482	112835847	C	2.32603	0.0200257	-6.1873	6.12016e-10	2.3053	0.02115	competitive
11	rs7104724	112837559	A	2.32656	0.019997	-6.19541	5.81349e-10	2.30227	0.0213197	competitive
11	rs10750016	112837740	A	3.06942	0.00214717	-6.23452	4.53171e-10	2.58633	0.00970045	competitive
11	rs10891483	112837878	T	2.31742	0.0204894	-6.19398	5.86625e-10	2.30729	0.0210389	competitive
11	rs2155281	112838338	A	3.06942	0.00214717	-6.23452	4.53171e-10	2.58633	0.00970045	competitive
11	rs11214439	112838713	A	2.25104	0.024392	-6.19463	5.84211e-10	2.29687	0.0216261	competitive
11	rs720023	112838867	T	3.0998	0.0019388	-6.23104	4.63357e-10	2.57875	0.00991574	competitive
11	rs7948789	112839532	G	2.93869	0.00329925	-6.25763	3.90883e-10	2.5463	0.0108873	competitive
11	rs10891484	112840079	T	2.29838	0.0215491	-6.20575	5.44359e-10	2.3903	0.0168345	competitive
11	rs10789930	112842749	G	2.2236	0.0261846	-6.19448	5.84788e-10	2.44798	0.014366	competitive
11	rs10789931	112842773	T	2.15887	0.0308701	-6.21635	5.08856e-10	2.42898	0.0151414	competitive
11	rs7126748	112842976	C	3.01285	0.00259083	-6.23065	4.64495e-10	2.38576	0.017044	competitive
11	rs7110863	112843138	G	3.05902	0.00222309	-6.23107	4.63255e-10	2.43834	0.014755	competitive
11	rs2186709	112843616	A	3.05654	0.00224157	-6.26419	3.74776e-10	2.39899	0.0164403	competitive
11	rs7944837	112845914	T	2.30143	0.0213763	-6.22729	4.74587e-10	2.62164	0.00875068	competitive
11	rs10502163	112846134	T	2.30143	0.0213763	-6.22729	4.74587e-10	2.62164	0.00875068	competitive
11	rs10750017	112846248	T	2.30143	0.0213763	-6.22729	4.74587e-10	2.62164	0.00875068	competitive
11	rs11214441	112846713	A	3.19045	0.00142239	-6.20286	5.54469e-10	2.45168	0.0142192	competitive
11	rs11214442	112846803	A	2.30143	0.0213763	-6.22729	4.74587e-10	2.62164	0.00875068	competitive
11	rs11214443	112846860	T	2.30143	0.0213763	-6.22729	4.74587e-10	2.62164	0.00875068	competitive
11	rs10789932	112847196	A	2.52577	0.0115509	-6.21932	4.99319e-10	2.46376	0.0137486	competitive
11	rs10750018	112847427	C	2.30143	0.0213763	-6.22729	4.74587e-10	2.62164	0.00875068	competitive
11	rs10789933	112847680	G	2.30143	0.0213763	-6.22729	4.74587e-10	2.62164	0.00875068	competitive
11	rs1940706	112848127	T	2.30143	0.0213763	-6.22729	4.74587e-10	2.62164	0.00875068	competitive
11	rs1940707	112848253	A	2.30143	0.0213763	-6.22729	4.74587e-10	2.62164	0.00875068	competitive
11	rs61905366	112848969	A	2.35287	0.0186375	-6.21159	5.24512e-10	2.44733	0.014392	competitive
11	rs61905367	112848973	C	2.36976	0.0178074	-6.21179	5.23855e-10	2.4441	0.0145213	competitive
11	rs59549727	112848976	G	2.36976	0.0178074	-6.21179	5.23855e-10	2.4441	0.0145213	competitive
11	rs4430547	112849405	G	2.32564	0.020046	-6.21363	5.17741e-10	2.47501	0.0133234	competitive
11	rs1940709	112849719	A	2.28212	0.0224912	-6.25936	3.86554e-10	2.47594	0.0132887	competitive
11	rs1940710	112849735	A	2.28212	0.0224912	-6.25936	3.86554e-10	2.47594	0.0132887	competitive
11	rs1940711	112849972	C	2.32807	0.019917	-6.20894	5.33442e-10	2.4706	0.0134888	competitive
11	rs10891485	112850423	A	2.28619	0.022252	-6.22046	4.95711e-10	2.61756	0.00885603	competitive
11	rs2186707	112850643	A	3.18686	0.00144013	-6.2041	5.5011e-10	2.44565	0.014459	competitive
11	rs2155284	112850770	C	3.18686	0.00144013	-6.2041	5.5011e-10	2.44565	0.014459	competitive
11	rs2155290	112851068	G	3.14936	0.00163833	-6.22596	4.78616e-10	2.5681	0.0102258	competitive
11	rs7930840	112851177	A	2.52577	0.0115509	-6.21932	4.99319e-10	2.46376	0.0137486	competitive
11	rs2298527	112851961	G	3.01807	0.00254662	-6.2548	3.98013e-10	2.84927	0.00438198	competitive
11	rs2212449	112852032	T	3.18686	0.00144013	-6.2041	5.5011e-10	2.44565	0.014459	competitive
11	rs1940729	112852192	C	3.18787	0.00143511	-6.20422	5.49681e-10	2.44447	0.0145065	competitive
11	rs1940728	112852195	T	3.18787	0.00143511	-6.20422	5.49681e-10	2.44447	0.0145065	competitive
11	rs2298526	112852464	C	3.19405	0.00140474	-6.20441	5.49034e-10	2.42021	0.0155114	competitive
11	rs1940727	112852588	T	3.18727	0.00143808	-6.20451	5.4869e-10	2.44653	0.0144239	competitive
11	rs1940726	112852611	G	3.18727	0.00143808	-6.20451	5.4869e-10	2.44653	0.0144239	competitive
11	rs1940725	112852759	C	3.19347	0.00140759	-6.20089	5.6145e-10	2.44344	0.0145481	competitive
11	rs1940724	112852946	G	3.18686	0.00144013	-6.2041	5.5011e-10	2.44565	0.014459	competitive
11	rs1954826	112853012	G	3.18727	0.00143808	-6.20451	5.4869e-10	2.44653	0.0144239	competitive
11	rs4439550	112853538	A	3.18686	0.00144013	-6.2041	5.5011e-10	2.44565	0.014459	competitive
11	rs10736463	112854052	C	3.17507	0.00149992	-6.19893	5.6849e-10	2.45083	0.0142526	competitive
11	rs4444109	112854309	T	2.26382	0.023594	-6.18598	6.17182e-10	2.54529	0.0109188	competitive
11	rs6589353	112854935	A	3.19405	0.00140474	-6.20441	5.49034e-10	2.42021	0.0155114	competitive
11	rs7128707	112855354	A	2.37059	0.0177679	-6.2139	5.16856e-10	2.48148	0.0130838	competitive
11	rs7950836	112856137	C	3.1868	0.00144041	-6.20244	5.55936e-10	2.45354	0.0141459	competitive
11	rs1940722	112856359	C	2.28136	0.0225361	-6.22105	4.93852e-10	2.65102	0.00802481	competitive
11	rs1940721	112856928	G	2.51911	0.0117718	-6.22006	4.9698e-10	2.50887	0.0121117	competitive
11	rs1940720	112857202	G	3.18926	0.00142821	-6.20537	5.45696e-10	2.45192	0.0142098	competitive
11	rs1940718	112859867	T	3.18926	0.00142821	-6.20537	5.45696e-10	2.45192	0.0142098	competitive
11	rs1940716	112860288	G	3.1868	0.00144041	-6.20244	5.55936e-10	2.45354	0.0141459	competitive
11	rs2155282	112860348	T	3.1868	0.00144041	-6.20244	5.55936e-10	2.45354	0.0141459	competitive
11	rs7106434	112860579	T	3.01519	0.00257091	-6.25659	3.93481e-10	2.8779	0.00400332	competitive
11	rs7121047	112860893	T	3.18242	0.00146241	-6.20777	5.37411e-10	2.44847	0.0143466	competitive
11	rs2155283	112860981	C	2.51911	0.0117718	-6.22006	4.9698e-10	2.50887	0.0121117	competitive
11	rs4466874	112861434	C	3.18504	0.00144922	-6.20087	5.61533e-10	2.45412	0.0141228	competitive
11	rs4479020	112861443	A	3.18065	0.00147134	-6.2062	5.42826e-10	2.44905	0.0143232	competitive
11	rs4456284	112861779	T	2.75238	0.00592088	-6.32381	2.55196e-10	2.40711	0.0160792	competitive
11	rs7115165	112862587	C	3.1868	0.00144041	-6.20244	5.55936e-10	2.45354	0.0141459	competitive
11	rs4424705	112863579	A	2.38899	0.0169028	-6.19884	5.68797e-10	2.34906	0.018821	competitive
11	rs11214444	112863795	T	2.52326	0.0116338	-6.21409	5.16231e-10	2.52695	0.0115058	competitive
11	rs1892979	112864529	G	2.51178	0.0120191	-6.21156	5.24616e-10	2.53064	0.0113855	competitive
11	rs7108081	112865115	G	3.19074	0.00142095	-6.19704	5.75361e-10	2.49037	0.0127611	competitive
11	rs4439551	112865906	C	3.20065	0.001373	-6.19912	5.67781e-10	2.49005	0.0127726	competitive
11	rs4381397	112866269	C	3.19074	0.00142095	-6.19704	5.75361e-10	2.49037	0.0127611	competitive
11	rs4144892	112866456	T	3.18157	0.0014667	-6.19684	5.76079e-10	2.48634	0.0129064	competitive
11	rs721496	112867024	A	2.39314	0.0167128	-6.20044	5.6307e-10	2.34754	0.0188981	competitive
11	rs1940702	112867061	G	3.19074	0.00142095	-6.19704	5.75361e-10	2.49037	0.0127611	competitive
11	rs11214447	112867985	A	2.52326	0.0116338	-6.21409	5.16231e-10	2.52695	0.0115058	competitive
11	rs10891487	112869054	A	3.19074	0.00142095	-6.19704	5.75361e-10	2.49037	0.0127611	competitive
11	rs10891488	112869103	T	2.39314	0.0167128	-6.20044	5.6307e-10	2.34754	0.0188981	competitive
11	rs10891489	112869265	C	2.53623	0.0112116	-6.21692	5.07021e-10	2.52333	0.011625	competitive
11	rs1940701	112869404	C	3.19074	0.00142095	-6.19704	5.75361e-10	2.49037	0.0127611	competitive
11	rs10789934	112871096	A	2.53081	0.0113862	-6.23402	4.54605e-10	2.54249	0.0110065	competitive
11	rs723599	112872305	G	3.17197	0.00151604	-6.20083	5.61649e-10	2.55071	0.0107503	competitive
11	rs12363408	112873102	C	2.32182	0.0202511	-6.21776	5.04293e-10	2.49762	0.0125028	competitive
11	rs7127712	112874603	T	3.17397	0.00150565	-6.2069	5.40415e-10	2.53612	0.0112088	competitive
11	rs7127930	112874645	A	3.17397	0.00150565	-6.2069	5.40415e-10	2.53612	0.0112088	competitive
11	rs11214451	112875169	A	2.48051	0.0131265	-6.23853	4.4171e-10	2.44659	0.0144214	competitive
11	rs10750019	112875768	C	3.17397	0.00150565	-6.2069	5.40415e-10	2.53612	0.0112088	competitive
11	rs1940697	112876886	A	3.17397	0.00150565	-6.2069	5.40415e-10	2.53612	0.0112088	competitive
11	rs9919670	112877304	A	3.13476	0.00172204	-6.20664	5.41285e-10	2.57973	0.00988768	competitive
11	rs9919557	112877408	C	3.182	0.00146454	-6.16523	7.03817e-10	2.67658	0.00743772	competitive
11	rs9919558	112877409	A	3.17397	0.00150565	-6.2069	5.40415e-10	2.53612	0.0112088	competitive
11	rs7118907	112878254	A	3.17643	0.0014929	-6.20982	5.30447e-10	2.5345	0.0112607	competitive
11	rs6589354	112878547	A	3.17397	0.00150565	-6.2069	5.40415e-10	2.53612	0.0112088	competitive
11	rs4589334	112879456	C	3.17397	0.00150565	-6.2069	5.40415e-10	2.53612	0.0112088	competitive
11	rs1884	112880597	C	2.37383	0.0176127	-6.19145	5.96129e-10	2.35664	0.018441	competitive
11	rs4294596	112880732	T	3.17397	0.00150565	-6.2069	5.40415e-10	2.53612	0.0112088	competitive
11	rs17114673	112881215	A	2.4912	0.012738	-6.18145	6.35143e-10	2.44643	0.0144279	competitive
11	rs7942857	112881906	C	3.31618	0.000913945	-6.16376	7.10371e-10	2.49923	0.0124465	competitive
11	rs7928129	112882061	T	3.29985	0.000968807	-6.16021	7.26474e-10	2.48607	0.0129162	competitive
11	rs7943198	112882179	G	3.29977	0.000969068	-6.12838	8.87775e-10	2.45048	0.0142665	competitive
11	rs10789935	112882254	T	2.48626	0.0129161	-6.18356	6.26721e-10	2.54209	0.0110191	competitive
11	rs7113596	112883761	A	3.17397	0.00150565	-6.2069	5.40415e-10	2.53612	0.0112088	competitive
11	rs10891490	112885527	T	3.04649	0.00231788	-6.27377	3.52398e-10	2.90365	0.00368842	competitive
11	rs10732853	112887410	G	3.17397	0.00150565	-6.2069	5.40415e-10	2.53612	0.0112088	competitive
11	rs17114682	112888129	C	2.50893	0.0121163	-6.21865	5.01466e-10	2.52023	0.0117277	competitive
11	rs61902793	112889813	A	2.34421	0.0190758	-6.22844	4.71103e-10	2.48681	0.0128896	competitive
11	rs999851	112889846	G	3.17397	0.00150565	-6.2069	5.40415e-10	2.53612	0.0112088	competitive
11	rs1940733	112892274	A	3.17425	0.00150417	-6.20912	5.32833e-10	2.51857	0.0117833	competitive
11	rs9919620	112892570	A	3.17425	0.00150417	-6.20912	5.32833e-10	2.51857	0.0117833	competitive
11	rs7941072	112893561	C	2.39396	0.0166753	-6.18843	6.0766e-10	2.36585	0.0179886	competitive
11	rs7926312	112893856	G	3.17795	0.00148514	-6.20791	5.36936e-10	2.52202	0.0116682	competitive
11	rs1940734	112895028	C	3.17795	0.00148514	-6.20791	5.36936e-10	2.52202	0.0116682	competitive
11	rs10750021	112896214	G	3.17795	0.00148514	-6.20791	5.36936e-10	2.52202	0.0116682	competitive
11	rs10750022	112896313	T	3.17795	0.00148514	-6.20791	5.36936e-10	2.52202	0.0116682	competitive
11	rs11214468	112897073	T	2.3839	0.017138	-6.19358	5.88139e-10	2.34597	0.0189774	competitive
11	rs10891491	112898216	T	2.45611	0.0140522	-6.26606	3.70302e-10	2.38252	0.0171944	competitive
11	rs1940699	112898428	T	3.17795	0.00148514	-6.20791	5.36936e-10	2.52202	0.0116682	competitive
11	rs1892983	112899214	C	3.18136	0.00146776	-6.17804	6.4903e-10	2.51529	0.0118936	competitive
11	rs1892981	112899633	T	3.17795	0.00148514	-6.20791	5.36936e-10	2.52202	0.0116682	competitive
11	rs11214469	112900343	A	3.17795	0.00148514	-6.20791	5.36936e-10	2.52202	0.0116682	competitive
11	rs12365502	112900799	A	2.39396	0.0166753	-6.18843	6.0766e-10	2.36585	0.0179886	competitive
11	rs1320670	112902671	T	3.17795	0.00148514	-6.20791	5.36936e-10	2.52202	0.0116682	competitive
11	rs7945073	112903595	A	3.17795	0.00148514	-6.20791	5.36936e-10	2.52202	0.0116682	competitive
11	rs7113099	112904335	A	3.18406	0.00145415	-6.20375	5.51316e-10	2.52136	0.0116902	competitive
11	rs7127528	112904479	T	3.18807	0.00143412	-6.2031	5.53606e-10	2.51772	0.0118117	competitive
11	rs7128314	112905039	T	3.22579	0.00125798	-6.23014	4.66024e-10	2.61646	0.00888466	competitive
11	rs7128648	112905129	A	3.20531	0.00135099	-6.21369	5.1756e-10	2.63136	0.00850437	competitive
11	rs4480572	112905776	T	3.21429	0.00130945	-6.22975	4.67186e-10	2.6136	0.00895951	competitive
11	rs1940712	112906218	C	3.21429	0.00130945	-6.22975	4.67186e-10	2.6136	0.00895951	competitive
11	rs1940713	112906285	C	3.21429	0.00130945	-6.22975	4.67186e-10	2.6136	0.00895951	competitive
11	rs1940714	112906391	C	3.21407	0.00131047	-6.2295	4.67925e-10	2.6143	0.00894105	competitive
11	rs7935745	112906804	G	3.21429	0.00130945	-6.22975	4.67186e-10	2.6136	0.00895951	competitive
11	rs1940735	112908855	G	2.49627	0.0125576	-6.21182	5.23755e-10	2.43203	0.0150144	competitive
11	rs7947502	112909396	C	3.06744	0.00216151	-6.31239	2.74759e-10	2.85613	0.00428844	competitive
11	rs10891492	112909745	T	3.21389	0.00131128	-6.22661	4.76626e-10	2.61935	0.00880984	competitive
11	rs7948327	112910077	A	3.21389	0.00131128	-6.22661	4.76626e-10	2.61935	0.00880984	competitive
11	rs2155292	112910783	G	3.21333	0.00131382	-6.22771	4.73302e-10	2.64719	0.00811625	competitive
11	rs12574676	112910818	T	2.53545	0.0112368	-6.20881	5.33869e-10	2.41906	0.0155606	competitive
11	rs12574688	112910969	A	2.55543	0.010612	-6.19502	5.82776e-10	2.52459	0.0115835	competitive
11	rs7938812	112911004	G	3.22846	0.00124629	-6.17646	6.55555e-10	2.60983	0.0090586	competitive
11	rs7942723	112911839	G	3.27387	0.00106239	-6.1296	8.81002e-10	2.56827	0.0102206	competitive
11	rs7105462	112912048	G	3.07268	0.00212392	-6.24494	4.23965e-10	2.823	0.00475772	competitive
11	rs3802847	112912303	C	3.27616	0.00105381	-6.12872	8.85915e-10	2.56701	0.0102581	competitive
11	rs3802848	112912387	C	3.28012	0.00103914	-6.10946	9.99668e-10	2.57077	0.0101472	competitive
11	rs3802850	112912518	C	3.24553	0.00117395	-6.06202	1.34423e-09	2.58665	0.00969139	competitive
11	rs2186874	112912724	C	3.23824	0.00120438	-6.08581	1.15906e-09	2.63048	0.00852656	competitive
11	rs2155646	112912811	C	3.2398	0.00119778	-6.0575	1.38253e-09	2.61504	0.0089217	competitive
11	rs12224032	112914680	G	2.35687	0.018438	-6.09037	1.12648e-09	2.24911	0.0245053	competitive
11	rs56360439	112915365	C	2.62092	0.00877492	-6.06067	1.35553e-09	2.60619	0.00915568	competitive
11	rs12574893	112917111	T	2.34041	0.019271	-6.10183	1.04863e-09	2.27872	0.0226839	competitive
11	rs12277922	112917378	T	2.7477	0.00600606	-6.04982	1.4501e-09	2.51278	0.0119786	competitive
11	rs10891495	112918941	C	2.44113	0.0146486	-6.19133	5.96602e-10	2.27774	0.0227422	competitive
11	rs12575544	112918985	A	2.7708	0.00559622	-6.11385	9.72566e-10	2.43725	0.0147996	competitive
11	rs12576197	112921071	T	2.68703	0.00721419	-6.11639	9.57209e-10	2.38066	0.0172818	competitive
11	rs10891498	112921522	G	2.77753	0.00548175	-6.18185	6.33556e-10	2.1577	0.0309511	competitive
11	rs59598942	112921810	C	2.36686	0.0179476	-6.17115	6.77966e-10	2.265	0.0235125	competitive
11	rs7946527	112921923	G	2.37161	0.0177189	-6.17216	6.73645e-10	2.27283	0.0230367	competitive
11	rs7947116	112922293	G	2.77117	0.00558982	-6.18346	6.27108e-10	2.15981	0.0307877	competitive
11	rs7950047	112922447	G	2.75304	0.00590896	-6.18324	6.27982e-10	2.15523	0.0311438	competitive
11	rs7102704	112923466	T	2.7537	0.00589717	-6.20607	5.43256e-10	2.17445	0.0296713	competitive
11	rs12577005	112923802	A	2.79744	0.00515511	-6.11391	9.72213e-10	2.20137	0.02771	competitive
11	rs10891499	112924114	A	2.7706	0.00559977	-6.11236	9.81655e-10	2.21866	0.0265098	competitive
11	rs4144893	112924690	A	2.39445	0.0166529	-6.22596	4.78618e-10	2.25986	0.0238298	competitive
11	rs2509377	112926259	T	2.79717	0.00515948	-6.11477	9.66981e-10	2.18018	0.0292444	competitive
11	rs2437694	112926312	G	2.81864	0.00482676	-6.10945	9.99754e-10	2.15822	0.0309106	competitive
11	rs3016630	112926913	G	2.70788	0.00677646	-6.19084	5.98459e-10	2.13806	0.0325118	competitive
11	rs1369817	112928164	G	2.74047	0.00613983	-6.15801	7.36625e-10	2.15103	0.0314737	competitive
11	rs1836799	112931624	T	2.59049	0.00958993	-6.17378	6.66765e-10	2.17681	0.0294946	competitive
11	rs1836798	112931625	G	2.60045	0.00931593	-6.19911	5.67834e-10	2.15849	0.0308896	competitive
11	rs10502165	112934495	C	2.34062	0.0192598	-6.12721	8.94306e-10	2.29814	0.0215539	competitive
11	rs11214474	112938014	T	2.39903	0.0164462	-6.12467	9.08698e-10	2.20913	0.0271658	competitive
11	rs12361204	112939531	G	2.95946	0.00308486	-6.17239	6.7264e-10	2.38953	0.01687	competitive
11	rs139221225	112942427	A	2.64449	0.00818676	-6.20579	5.44243e-10	2.94303	0.00325014	competitive
11	rs4306316	112943961	T	2.34812	0.0188766	-6.10632	1.01955e-09	2.27339	0.023003	competitive
11	rs11214475	112944050	G	2.5134	0.011964	-6.13314	8.61595e-10	2.36359	0.018099	competitive
11	rs9943574	112944821	A	2.45935	0.0139261	-6.13157	8.70183e-10	2.37712	0.0174483	competitive
11	rs11214476	112945033	C	2.41026	0.0159487	-6.10838	1.00649e-09	2.25115	0.024376	competitive
11	rs745631	112945892	G	2.62279	0.00872693	-6.1386	8.32516e-10	2.19116	0.0284401	competitive
11	rs2003987	112946261	C	2.90372	0.00369099	-6.12125	9.28435e-10	2.27859	0.0226916	competitive
11	rs12222753	112947206	T	2.48314	0.0130298	-6.12757	8.92335e-10	2.3918	0.0167658	competitive
11	rs1465765	112948306	A	2.41272	0.0158417	-6.10119	1.05283e-09	2.2419	0.0249679	competitive
11	rs1965775	112948508	C	2.37302	0.0176515	-6.09884	1.06839e-09	2.26687	0.0233983	competitive
11	rs3943739	112948688	C	2.87439	0.00405169	-6.12391	9.1307e-10	2.33847	0.0193628	competitive
11	rs1261874	112950192	A	3.05537	0.00225035	-6.15197	7.65279e-10	2.11389	0.0345243	competitive
11	rs12794745	112951709	G	2.89049	0.00385	-6.10004	1.06044e-09	2.27617	0.0228356	competitive
11	rs7951034	112953130	A	2.06383	0.0390453	-6.12268	9.20142e-10	2.49379	0.0126387	competitive
11	rs1245112	112953512	C	3.05537	0.00225035	-6.15197	7.65279e-10	2.11389	0.0345243	competitive
11	rs1962881	112956541	C	2.38494	0.0170898	-6.0611	1.35194e-09	2.2266	0.0259741	competitive
11	rs56331084	112957783	A	2.5318	0.0113544	-6.08932	1.13388e-09	2.33813	0.0193807	competitive
11	rs7933413	112958905	G	2.35387	0.0185872	-6.06594	1.31181e-09	2.25713	0.0240001	competitive
11	rs1159620	112960571	A	2.43688	0.0148218	-6.06607	1.31075e-09	2.32737	0.0199456	competitive
11	rs1865732	112960722	T	2.9695	0.00298583	-6.07728	1.22237e-09	2.48287	0.013033	competitive
11	rs10891503	112964139	C	2.40398	0.0162256	-6.03725	1.56763e-09	2.16367	0.03049	competitive
11	rs12789616	112964648	G	2.87458	0.00404929	-6.03879	1.5527e-09	2.41354	0.0157985	competitive
11	rs2885208	112965156	C	2.63475	0.00842553	-6.08695	1.15081e-09	2.27323	0.0230124	competitive
11	rs58786875	112966374	A	2.68924	0.00716648	-6.09634	1.08525e-09	2.70486	0.00683334	competitive
11	rs57494072	112966379	T	2.68924	0.00716648	-6.09634	1.08525e-09	2.70486	0.00683334	competitive
11	rs1816537	112968651	A	3.12315	0.00179142	-6.17047	6.80879e-10	2.32405	0.0201227	competitive
11	rs10891504	112969258	G	3.08638	0.00202847	-6.18748	6.11353e-10	2.27065	0.023168	competitive
11	rs73568761	112970636	T	2.51248	0.0119951	-6.09617	1.08642e-09	2.40338	0.0162445	competitive
11	rs10891505	112973497	A	3.08457	0.00204085	-6.19168	5.95258e-10	2.28046	0.0225807	competitive
11	rs920129	112977813	A	3.10076	0.00193254	-6.17823	6.48258e-10	2.23444	0.0254538	competitive
11	rs12788208	112978377	G	3.033	0.00242399	-6.19326	5.89334e-10	2.19092	0.0284575	competitive
11	rs11214492	112979142	G	2.20693	0.0273289	-6.05723	1.38482e-09	2.26352	0.0236039	competitive
11	rs12361946	112981760	C	3.026	0.00248083	-6.26573	3.71082e-10	2.23149	0.0256485	competitive
11	rs7107443	112982535	A	2.82035	0.00480109	-6.25976	3.85578e-10	2.1935	0.0282716	competitive
11	rs4539361	112983139	A	2.81267	0.00491734	-6.17342	6.68303e-10	2.15356	0.0312745	competitive
11	rs4492854	112983534	C	2.5923	0.00953964	-6.19216	5.93447e-10	2.07392	0.0380871	competitive
11	rs4471463	112983595	C	2.63818	0.00834073	-6.19209	5.93716e-10	2.09263	0.0363819	competitive
11	rs11214498	112983622	A	2.31733	0.0204941	-6.11999	9.35838e-10	2.21637	0.0266662	competitive
11	rs11214499	112983623	C	2.31733	0.0204941	-6.11999	9.35838e-10	2.21637	0.0266662	competitive
11	rs10891508	112983809	A	2.32124	0.0202825	-6.11771	9.49273e-10	2.20839	0.0272173	competitive
11	rs11214500	112985432	C	2.65755	0.00787637	-6.1978	5.72582e-10	2.136	0.0326793	competitive
11	rs11214501	112985477	T	2.65755	0.00787637	-6.1978	5.72582e-10	2.136	0.0326793	competitive
11	rs1369819	112986191	C	2.55779	0.0105404	-6.13648	8.43689e-10	2.18326	0.0290166	competitive
11	rs1369818	112986192	A	2.65849	0.00785445	-6.19712	5.75063e-10	2.13388	0.0328525	competitive
11	rs873803	112986270	A	2.65131	0.0080235	-6.12497	9.06998e-10	2.47782	0.0132188	competitive
11	rs11214503	112986754	C	2.8553	0.00430341	-6.20845	5.35081e-10	2.26092	0.0237642	competitive
11	rs873804	112987113	T	2.64976	0.00806038	-6.19584	5.79738e-10	2.13621	0.0326627	competitive
11	rs2003898	112987381	T	2.63697	0.00837054	-6.19488	5.83284e-10	2.14106	0.0322689	competitive
11	rs2011487	112988115	C	2.86615	0.00415862	-6.16791	6.91978e-10	2.15945	0.0308151	competitive
11	rs2011505	112988236	G	2.86615	0.00415862	-6.16791	6.91978e-10	2.15945	0.0308151	competitive
11	rs10891509	112988830	G	2.36663	0.0179588	-6.12905	8.84036e-10	2.24523	0.0247531	competitive
11	rs1061	112989298	T	2.63646	0.00838317	-6.19659	5.77012e-10	2.14235	0.0321651	competitive
11	rs10750024	112989441	G	2.64567	0.00815847	-6.19809	5.71514e-10	2.13916	0.0324229	competitive
11	rs72645446	112989515	A	2.39669	0.0165516	-6.12606	9.00832e-10	2.28635	0.022234	competitive
11	rs1436111	112989720	T	2.64775	0.00810833	-6.19994	5.64857e-10	2.13849	0.0324769	competitive
11	rs1079021	112992369	G	2.44983	0.0142997	-6.24252	4.3058e-10	2.12192	0.0338444	competitive
11	rs2005085	112992501	G	2.77361	0.00554817	-6.22578	4.7916e-10	2.26498	0.0235138	competitive
11	rs2012801	112996454	A	2.51388	0.0119476	-6.25515	3.97143e-10	2.0612	0.0392838	competitive
11	rs2362213	112996695	C	2.01651	0.0437583	-6.16368	7.10716e-10	2.7305	0.00632384	competitive
11	rs7947910	112997413	G	2.46711	0.0136282	-6.2594	3.86452e-10	2.54726	0.0108572	competitive
11	rs17509332	113000567	T	2.68475	0.00726352	-6.17195	6.74536e-10	2.10287	0.0354769	competitive
11	rs17114972	113009703	A	2.51422	0.0119361	-6.16167	7.19839e-10	2.38422	0.0171153	competitive
11	rs17114979	113010199	C	2.51422	0.0119361	-6.16167	7.19839e-10	2.38422	0.0171153	competitive
11	rs76406876	113018849	G	2.66693	0.00766	-6.16097	7.23013e-10	2.16627	0.0302905	competitive
11	rs1369814	113019437	A	2.66693	0.00766	-6.16097	7.23013e-10	2.16627	0.0302905	competitive
11	rs12286728	113022450	C	2.60697	0.00914059	-6.16591	7.00789e-10	2.27116	0.0231374	competitive
11	rs75794878	113023716	T	2.53612	0.0112152	-6.17528	6.60443e-10	2.4347	0.0149041	competitive
11	rs80254943	113025684	A	2.42846	0.0151704	-6.14831	7.83133e-10	2.35617	0.0184647	competitive
11	rs79919860	113026579	G	2.42846	0.0151704	-6.14831	7.83133e-10	2.35617	0.0184647	competitive
11	rs17595156	113027641	A	2.42846	0.0151704	-6.14831	7.83133e-10	2.35617	0.0184647	competitive
11	rs78133861	113030759	C	2.37976	0.017332	-6.17481	6.6242e-10	2.36047	0.018252	competitive
11	rs75797378	113032662	G	2.37976	0.017332	-6.17481	6.6242e-10	2.36047	0.018252	competitive
11	rs17510563	113033220	G	2.4361	0.014854	-6.16981	6.83708e-10	2.36306	0.0181248	competitive
11	rs80327551	113034690	C	2.4361	0.014854	-6.16981	6.83708e-10	2.36306	0.0181248	competitive
11	rs17115095	113060660	C	2.10209	0.0355559	-6.16646	6.98362e-10	2.13958	0.0323889	competitive
